# Supplementary material for: miR-185 Plays an Anti-Hypertrophic Role in the Heart via Multiple Targets in the Calcium-Signaling Pathways
Source: PLoS One. 2015 Mar 13;10(3):e0122509. doi: 10.1371/journal.pone.0122509 (PMC4358957; doi:10.1371/journal.pone.0122509)
Supplement: S2 Table — (XLSX) [file pone.0122509.s003.xlsx]

## Sheet: miRNA-function associations
Gene sets (Biological pathway/Cardiac disease)	miRNA family	# Target gene	p-value
14-3-3 and Cell Cycle Regulation_GA	miR-320/320abcd	4	0.00106607		KEGG, Kyoto Encyclopedia of Genes and Genomes
14-3-3 and Regulation of BAD Activity_GA	miR-320/320abcd	6	0.000458609		Wiki, Wikipathways
14-3-3 Induced Apoptosis_GA	miR-146	4	0.0254751		GA, GeneAssist pathway atlas v1.3
14-3-3 Induced Apoptosis_GA	miR-320/320abcd	9	0.00262267		MSigDB, Molecular Signature Database V2.5
14-3-3 Induced Apoptosis_GA	miR-31	5	0.0296524		IPA, Ingenuity Pathway Analysis
14-3-3 Induced Apoptosis_GA	miR-139-5p	6	0.0151471		OMIM, Online Mendelian Inheritance in Man (Morbid Map)
14-3-3 Induced Apoptosis_GA	miR-7/7ab	6	0.0435052
14-3-3 Induced Intracellular Signaling_GA	miR-27ab	17	0.0185255
14-3-3 Induced Intracellular Signaling_GA	miR-155	8	0.00712049
14-3-3 Induced Intracellular Signaling_GA	miR-374/374ab	13	0.0115959
14-3-3 Induced Intracellular Signaling_GA	miR-378/422a	6	0.0487438
14-3-3 Induced Intracellular Signaling_GA	miR-34a/34b-5p/34c/34c-5p/449/449abc/699	17	0.000370701
14-3-3 Induced Intracellular Signaling_GA	miR-29abc	12	0.02782
14-3-3 Induced Intracellular Signaling_GA	miR-139-5p	10	0.015755
14-3-3 Induced Intracellular Signaling_GA	miR-221/222	11	0.00138222
14-3-3 Induced Intracellular Signaling_GA	miR-486/486-5p	5	0.0326786
14-3-3 Induced Intracellular Signaling_GA	miR-141/200a	13	0.0295815
Activation of cAMP-Dependent PKA_GA	miR-204/211	16	0.0395189
Activation of cAMP-Dependent PKA_GA	miR-494	18	0.0347617
Activation of cAMP-Dependent PKA_GA	miR-27ab	24	0.0383763
Activation of cAMP-Dependent PKA_GA	miR-34a/34b-5p/34c/34c-5p/449/449abc/699	23	0.000821182
Activation of cAMP-Dependent PKA_GA	miR-31	13	0.0140284
Activation of cAMP-Dependent PKA_GA	miR-365	8	0.0442151
Activation of cAMP-Dependent PKA_GA	miR-221/222	17	0.00018011
Activation of cAMP-Dependent PKA_GA	miR-326/330/330-5p	20	0.0175467
Activation of PKA through GPCR_GA	miR-27ab	17	0.0460528
Activation of PKA through GPCR_GA	miR-374/374ab	14	0.0118079
Activation of PKA through GPCR_GA	miR-149	13	0.0102629
Activation of PKA through GPCR_GA	miR-150	13	0.00645821
Activation of PKA through GPCR_GA	miR-34a/34b-5p/34c/34c-5p/449/449abc/699	13	0.0374467
Activation of PKA through GPCR_GA	miR-221/222	13	0.000284489
Activation of PKC through GPCR_GA	miR-221/222	16	9.52e-07
Activation of PKC through GPCR_GA	miR-99ab/100	4	0.000369128
Activation of PKC through GPCR_GA	miR-27ab	17	0.0185255
Activation of PKC through GPCR_GA	miR-378/422a	6	0.0487438
Activation of PKC through GPCR_GA	miR-149	11	0.026201
Activation of PKC through GPCR_GA	miR-192/215	5	0.0268621
Activation of PKC through GPCR_GA	miR-22	9	0.0490074
ADRENERGIC_ST_MSigDB	miR-19	4	0.03152
ADRENERGIC_ST_MSigDB	miR-320/320abcd	4	0.0164661
Akt Signaling_GA	miR-221/222	16	0.000225877
Akt Signaling_GA	miR-486/486-5p	9	0.00158589
Akt Signaling_GA	miR-19	19	0.0483019
Akt Signaling_GA	miR-27ab	26	0.00459144
Akt Signaling_GA	miR-150	16	0.00825565
Akt Signaling_GA	miR-199/199-5p	13	0.0457202
Akt Signaling_GA	miR-139-5p	17	0.000624184
Akt Signaling_GA	miR-148/152	20	0.00254466
Alpha-Adrenergic Signaling_GA	miR-221/222	6	0.00376132
AMPK Enzyme Complex Pathway_GA	miR-223	7	0.00320486
AMPK Enzyme Complex Pathway_GA	miR-144	9	0.0308
AMPK Enzyme Complex Pathway_GA	miR-320/320abcd	10	0.0162308
AMPK Enzyme Complex Pathway_GA	miR-27ab	13	0.016019
AMPK Enzyme Complex Pathway_GA	miR-150	8	0.0296507
AMPK Enzyme Complex Pathway_GA	miR-153	7	0.0452091
AMPK Enzyme Complex Pathway_GA	miR-7/7ab	9	0.0177611
Angiogenesis_IPA	miR-365	9	0.00971239
Angiogenesis_IPA	miR-148/152	22	0.000353576
Angiogenesis_IPA	miR-1/206	17	0.0315652
Angiogenesis_IPA	miR-144	16	0.0343619
Angiogenesis_IPA	miR-155	9	0.0275514
Angiogenesis_IPA	miR-19	20	0.0237028
Angiogenesis_IPA	miR-199/199-5p	13	0.0414051
Angiogenesis_IPA	miR-27ab	22	0.0429977
Apoptosis of cardiomyocytes_IPA	miR-7/7ab	7	0.0266287
Apoptosis of cardiomyocytes_IPA	miR-214/761	9	0.0411096
Apoptosis of cardiomyocytes_IPA	miR-26ab/1297	9	0.0190711
Apoptosis of cardiomyocytes_IPA	miR-185/882	8	0.0063062
Apoptosis of cardiomyocytes_IPA	let-7/98	7	0.0417047
Apoptosis of cardiomyocytes_IPA	miR-22	6	0.0322719
Apoptosis of cardiomyocytes_IPA	miR-30a/30a-5p/30b/30b-5p/30cde/384-5p	9	0.0462016
Apoptosis of cardiomyocytes_IPA	miR-199/199-5p	7	0.0126468
APOPTOSIS_GENMAPP_MSigDB	miR-7/7ab	4	0.0496786
APOPTOSIS_GENMAPP_MSigDB	miR-29abc	5	0.0179982
APOPTOSIS_GENMAPP_MSigDB	miR-139-5p	4	0.0229231
Apoptosis_KEGG	miR-320/320abcd	6	0.0300974
Apoptosis_KEGG	miR-150	5	0.0395344
APOPTOSIS_MSigDB	miR-23ab	8	0.00403351
Apoptosis_Wiki	miR-139-5p	5	0.027609
Apoptosis_Wiki	miR-18ab	4	0.0340621
Apoptosis_Wiki	miR-378/422a	4	0.0169857
Apoptosis_Wiki	miR-29abc	7	0.00991555
Apoptosis_Wiki	miR-23ab	8	0.0158144
Apoptosis_Wiki	miR-153	5	0.0330833
AT1RPATHWAY_MSigDB	miR-139-5p	4	0.0127769
AT1RPATHWAY_MSigDB	miR-7/7ab	4	0.0287174
AT1RPATHWAY_MSigDB	miR-1/206	4	0.0481087
AT1RPATHWAY_MSigDB	miR-19	5	0.0228621
AT1RPATHWAY_MSigDB	miR-326/330/330-5p	5	0.0138957
BAD Phosphorylation_GA	miR-27ab	9	0.0208284
BAD Phosphorylation_GA	miR-326/330/330-5p	8	0.0101909
BAD Phosphorylation_GA	miR-139-5p	10	1.65e-05
BAD Phosphorylation_GA	miR-18ab	4	0.0485706
BAD Phosphorylation_GA	miR-181	8	0.0300862
BAD Phosphorylation_GA	miR-7/7ab	7	0.0106518
BAD Phosphorylation_GA	miR-342/342-3p	5	0.0318466
BAD Phosphorylation_GA	miR-320/320abcd	8	0.00673496
BAD Phosphorylation_GA	miR-19	8	0.0205666
BAD Phosphorylation_GA	miR-378/422a	6	0.000788688
BAD Phosphorylation_GA	miR-31	5	0.0242714
BADPATHWAY_MSigDB	miR-150	4	0.000987488
BADPATHWAY_MSigDB	miR-185/882	4	0.00111864
BADPATHWAY_MSigDB	miR-18ab	4	0.000150758
BADPATHWAY_MSigDB	miR-15/16/195/424/497	4	0.0158805
BADPATHWAY_MSigDB	miR-320/320abcd	4	0.00231775
Beta-adrenergic signaling_GA	miR-148/152	7	0.0427811
Beta-adrenergic signaling_GA	miR-34a/34b-5p/34c/34c-5p/449/449abc/699	7	0.0490926
Beta-adrenergic signaling_GA	miR-31	5	0.0449587
BMP Pathway_GA	miR-150	6	0.00430108
BMP Pathway_GA	miR-25/32/92/92ab/363/367	6	0.0203018
BMP Pathway_GA	miR-139-5p	4	0.0435961
BMP Pathway_GA	miR-224	4	0.0325654
BMP signalling and regulation_Wiki	miR-25/32/92/92ab/363/367	4	0.000570269
CALCINEURIN_NF_AT_SIGNALING_MSigDB	miR-377	7	0.00372533
CALCINEURIN_NF_AT_SIGNALING_MSigDB	miR-221/222	4	0.0334462
CALCINEURIN_NF_AT_SIGNALING_MSigDB	miR-185/882	5	0.0319576
CALCINEURIN_NF_AT_SIGNALING_MSigDB	miR-155	4	0.0126833
CALCINEURIN_NF_AT_SIGNALING_MSigDB	miR-374/374ab	6	0.0162955
CALCINEURIN_NF_AT_SIGNALING_MSigDB	miR-208/208ab	5	0.000813298
CALCINEURIN_NF_AT_SIGNALING_MSigDB	miR-342/342-3p	5	0.0111548
Calcium Regulation in the Cardiac Cell_Wiki	miR-34a/34b-5p/34c/34c-5p/449/449abc/699	8	0.0494011
Calcium Regulation in the Cardiac Cell_Wiki	miR-365	5	0.013781
Calcium Regulation in the Cardiac Cell_Wiki	miR-221/222	7	0.00757167
Calcium Regulation in the Cardiac Cell_Wiki	miR-320/320abcd	9	0.0191697
cAMP Pathway_GA	miR-31	17	0.00117915
cAMP Pathway_GA	miR-34a/34b-5p/34c/34c-5p/449/449abc/699	23	0.00434245
cAMP Pathway_GA	miR-27ab	27	0.032302
cAMP Pathway_GA	miR-365	9	0.0354296
cAMP Pathway_GA	miR-150	18	0.0126212
cAMP Pathway_GA	miR-139-5p	15	0.0261354
cAMP Pathway_GA	miR-99ab/100	4	0.00399119
cAMP Pathway_GA	miR-221/222	18	0.000277035
cAMP Pathway_GA	miR-149	17	0.0403609
cAMP Pathway_GA	miR-192/215	7	0.0407737
cAMP Pathway_GA	miR-22	15	0.036582
Cardiac fibrosis_IPA	miR-199/199-5p	7	0.00249307
Cardiac fibrosis_IPA	miR-19	8	0.0107092
Cardiac hypertrophy signaling pathway_IPA	miR-153	9	0.00744121
Cardiac hypertrophy signaling pathway_IPA	miR-324-5p	4	0.0308764
Cardiac hypertrophy signaling pathway_IPA	miR-34a/34b-5p/34c/34c-5p/449/449abc/699	10	0.0233174
Cardiac hypertrophy signaling pathway_IPA	miR-15/16/195/424/497	14	0.03683
Cardiac hypertrophy signaling pathway_IPA	miR-150	11	0.00154511
Cardiac hypertrophy signaling pathway_IPA	miR-185/882	8	0.0460149
Cardiac hypertrophy signaling pathway_IPA	miR-139-5p	9	0.0054586
Cardiac hypertrophy signaling pathway_IPA	miR-486/486-5p	5	0.00910316
Cardiac hypertrophy signaling pathway_IPA	miR-374/374ab	9	0.0414261
Cardiac hypertrophy signaling pathway_IPA	miR-221/222	7	0.0194619
Cardiac hypertrophy signaling pathway_IPA	miR-378/422a	6	0.011847
Cardiac hypertrophy_IPA	miR-141/200a	14	0.02691
Cardiac hypertrophy_IPA	miR-199/199-5p	11	0.0207382
Cardiac hypertrophy_IPA	miR-27ab	17	0.0390241
Cardiac hypertrophy_IPA	miR-185/882	13	0.00715678
Cardiac hypertrophy_IPA	miR-486/486-5p	7	0.00316327
Cardiac hypertrophy_IPA	miR-29abc	14	0.0105488
Cardiac hypertrophy_IPA	miR-378/422a	7	0.0250291
Cardiac remodeling_IPA	miR-148/152	5	0.0494959
Cardiac remodeling_IPA	miR-29abc	5	0.0470978
CDC42 Pathway_GA	miR-27ab	12	0.047126
CDC42 Pathway_GA	miR-221/222	8	0.00553924
Cell Communication_KEGG	miR-29abc	9	3.11e-05
Cell Communication_KEGG	miR-1/206	5	0.0324738
Cell Communication_KEGG	let-7/98	5	0.0251054
Cell Cycle Control by BTG Proteins_GA	miR-141/200a	4	0.0295457
Cell Cycle Control by BTG Proteins_GA	miR-17-5p/20/93.mr/106/519.d	5	0.0271889
Cell Cycle Control by BTG Proteins_GA	miR-125/351	5	0.00678674
Cell Cycle Control by BTG Proteins_GA	miR-15/16/195/424/497	6	0.00935324
Cell Cycle Control by BTG Proteins_GA	miR-19	4	0.0432099
Cell cycle_KEGG	miR-17-5p/20/93.mr/106/519.d	9	0.0261981
Cell cycle_KEGG	miR-15/16/195/424/497	12	0.00188893
Cell cycle_Wiki	miR-26ab/1297	6	0.0437479
Cell cycle_Wiki	miR-17-5p/20/93.mr/106/519.d	8	0.0191056
Cell cycle_Wiki	miR-15/16/195/424/497	8	0.0295985
CELLCYCLEPATHWAY_MSigDB	miR-15/16/195/424/497	5	0.007005
CELLCYCLEPATHWAY_MSigDB	miR-17-5p/20/93.mr/106/519.d	6	0.0006859
Cellular Apoptosis Pathway_GA	miR-221/222	12	0.000113511
Cellular Apoptosis Pathway_GA	miR-27ab	14	0.0499261
Cellular Apoptosis Pathway_GA	miR-149	11	0.0109248
Contraction of cardiomyocytes_IPA	miR-27ab	6	0.00254326
Contraction of heart_IPA	miR-199/199-5p	7	0.00221363
Contraction of heart_IPA	miR-27ab	8	0.0262047
Cyclins and Cell Cycle Regulation_GA	miR-15/16/195/424/497	10	0.000910693
Cyclins and Cell Cycle Regulation_GA	miR-141/200a	5	0.0494006
Cyclins and Cell Cycle Regulation_GA	miR-34a/34b-5p/34c/34c-5p/449/449abc/699	5	0.0377566
Cyclins and Cell Cycle Regulation_GA	miR-139-5p	4	0.0368952
Cyclins and Cell Cycle Regulation_GA	miR-17-5p/20/93.mr/106/519.d	7	0.0253701
Development of heart_IPA	miR-23ab	17	0.0155944
Development of heart_IPA	miR-15/16/195/424/497	19	0.0478772
Development of heart_IPA	miR-10	9	0.00282397
Development of heart_IPA	miR-1/206	13	0.0381877
Development of heart_IPA	miR-155	7	0.0353712
Development of heart_IPA	miR-486/486-5p	8	0.00070276
Development of heart_IPA	miR-374/374ab	12	0.0491062
Development of heart_IPA	miR-145	15	0.00383243
Development of heart_IPA	miR-17-5p/20/93.mr/106/519.d	18	0.0428007
Dilated cardiomyopathy_IPA	miR-19	8	0.0356027
Dilated cardiomyopathy_IPA	miR-150	6	0.0377477
Dilated cardiomyopathy_IPA	miR-103/107	7	0.0191655
Dilated Cardiomyopathy_OMIM	miR-199/199-5p	4	0.011607
DNA damage response_Wiki	miR-15/16/195/424/497	7	0.0374685
ECM-receptor interaction_KEGG	miR-326/330/330-5p	6	0.0443659
ECM-receptor interaction_KEGG	miR-29abc	10	8.01e-05
ECM-receptor interaction_KEGG	miR-25/32/92/92ab/363/367	7	0.0166325
ECM-receptor interaction_KEGG	let-7/98	6	0.0268609
ECMPATHWAY_MSigDB	miR-326/330/330-5p	5	0.00220492
ECMPATHWAY_MSigDB	miR-15/16/195/424/497	5	0.0160755
EGF Pathway_GA	miR-17-5p/20/93.mr/106/519.d	12	0.0152338
EGF Pathway_GA	miR-217	6	0.0242145
EGF Pathway_GA	miR-29abc	10	0.0031748
EGF Pathway_GA	miR-7/7ab	8	0.0163597
EGF Pathway_GA	miR-199/199-5p	7	0.0224295
EGF Pathway_GA	miR-326/330/330-5p	8	0.0499613
EGF Pathway_GA	miR-1/206	8	0.0387802
EGF Pathway_GA	miR-150	8	0.0101672
EGFPATHWAY_MSigDB	miR-17-5p/20/93.mr/106/519.d	5	0.0384754
EGFPATHWAY_MSigDB	miR-141/200a	4	0.0394083
EGFPATHWAY_MSigDB	miR-326/330/330-5p	4	0.0386446
EGFPATHWAY_MSigDB	miR-139-5p	4	0.00838122
EGFR1 Signaling Pathway_Wiki	miR-27ab	17	0.0257006
EGFR1 Signaling Pathway_Wiki	miR-194	10	0.0154259
EGFR1 Signaling Pathway_Wiki	miR-101	14	0.00899479
EGFR1 Signaling Pathway_Wiki	miR-19	16	0.0105494
EGFR1 Signaling Pathway_Wiki	miR-146	6	0.0474176
EGFR1 Signaling Pathway_Wiki	miR-379	4	0.02549
EGFR1 Signaling Pathway_Wiki	miR-7/7ab	12	0.0176097
EGFR1 Signaling Pathway_Wiki	miR-199/199-5p	12	0.00569756
EGFR1 Signaling Pathway_Wiki	miR-1/206	15	0.00484258
EGFR1 Signaling Pathway_Wiki	miR-326/330/330-5p	13	0.0367481
EGFR1 Signaling Pathway_Wiki	miR-192/215	5	0.0308577
EGFR1 Signaling Pathway_Wiki	miR-21/590-5p	7	0.0326646
Endothelin-1 Signaling Pathway_GA	miR-221/222	8	0.00844761
Endothelin-1 Signaling Pathway_GA	miR-34a/34b-5p/34c/34c-5p/449/449abc/699	13	0.00184287
Endothelin-1 Signaling Pathway_GA	miR-28/28-5p/708	6	0.0122987
Endothelin-1 Signaling Pathway_GA	miR-326/330/330-5p	11	0.0221449
Endothelin-1 Signaling Pathway_GA	miR-139-5p	9	0.0080839
Endothelin-1 Signaling Pathway_GA	miR-224	7	0.0400722
eNOS Signaling_GA	miR-221/222	11	0.000406245
eNOS Signaling_GA	miR-34a/34b-5p/34c/34c-5p/449/449abc/699	12	0.0134708
eNOS Signaling_GA	miR-155	8	0.00295163
eNOS Signaling_GA	miR-150	9	0.0417761
eNOS Signaling_GA	miR-374/374ab	12	0.009179
ErbB Family Pathway_GA	miR-374/374ab	8	0.0056432
ErbB Family Pathway_GA	miR-27ab	10	0.00832398
ErbB Family Pathway_GA	miR-7/7ab	7	0.0117019
ErbB Family Pathway_GA	miR-28/28-5p/708	4	0.0220988
ErbB Family Pathway_GA	miR-185/882	7	0.00894169
ErbB Family Pathway_GA	miR-326/330/330-5p	7	0.0337876
ErbB signaling pathway_KEGG	miR-27ab	10	0.011915
ErbB signaling pathway_KEGG	miR-194	6	0.013628
ErbB signaling pathway_KEGG	miR-141/200a	9	0.00493918
ErbB signaling pathway_KEGG	miR-181	9	0.0164204
ErbB signaling pathway_KEGG	miR-199/199-5p	6	0.0248255
ErbB signaling pathway_KEGG	miR-7/7ab	6	0.046639
ErbB signaling pathway_KEGG	miR-150	7	0.00989891
ErbB signaling pathway_KEGG	miR-185/882	6	0.037725
ERK Signaling_GA	miR-192/215	8	0.0167106
ERK Signaling_GA	miR-150	19	0.00800418
ERK Signaling_GA	miR-326/330/330-5p	21	0.0422635
ERK Signaling_GA	miR-324-5p	7	0.0407685
ERK Signaling_GA	miR-365	9	0.0410971
ERK Signaling_GA	miR-221/222	21	1.26e-05
ERK Signaling_GA	miR-148/152	21	0.0163255
ERK Signaling_GA	miR-29abc	28	4.9e-05
ERK Signaling_GA	miR-99ab/100	4	0.00440476
ERK Signaling_GA	miR-34a/34b-5p/34c/34c-5p/449/449abc/699	25	0.00137834
ERK Signaling_GA	miR-9	25	0.019864
ERK Signaling_GA	miR-184	4	0.0224419
ERK Signaling_GA	miR-139-5p	18	0.00326699
ERK1_ERK2_MAPK_PATHWAY_ST_MSigDB	miR-9	5	0.0102739
ERK1_ERK2_MAPK_PATHWAY_ST_MSigDB	miR-326/330/330-5p	5	0.00566385
ERK1_ERK2_MAPK_PATHWAY_ST_MSigDB	miR-181	5	0.0128821
Factors Promoting Cardiogenesis in Vertebrates_GA	miR-153	6	0.0396139
Factors Promoting Cardiogenesis in Vertebrates_GA	miR-23ab	10	0.0160086
Factors Promoting Cardiogenesis in Vertebrates_GA	miR-132/212	6	0.0427741
Factors Promoting Cardiogenesis in Vertebrates_GA	miR-377	9	0.00547486
Factors Promoting Cardiogenesis in Vertebrates_GA	miR-221/222	8	0.000786386
Factors Promoting Cardiogenesis in Vertebrates_GA	miR-199/199-5p	6	0.0478075
FAS pathway and Stress induction of HSP regulation_Wiki	miR-23ab	5	0.0256347
FAS pathway and Stress induction of HSP regulation_Wiki	miR-377	5	0.00672004
FAS pathway and Stress induction of HSP regulation_Wiki	miR-7/7ab	4	0.0253099
Fas Signaling_GA	miR-23ab	6	0.0223639
FASPATHWAY_MSigDB	miR-377	5	0.00119508
FASPATHWAY_MSigDB	miR-23ab	5	0.00516141
Fatty Acid Beta Oxidation_Wiki	miR-31	4	0.00202941
Fatty acid metabolism_KEGG	miR-19	4	0.0498514
Fatty acid metabolism_KEGG	miR-130/301	5	0.0060548
FGF Pathway_GA	miR-374/374ab	8	0.00851642
FGF Pathway_GA	miR-326/330/330-5p	7	0.0464444
FGF Pathway_GA	miR-132/212	6	0.0237115
FGF Pathway_GA	miR-26ab/1297	8	0.0299972
FGF Pathway_GA	miR-34a/34b-5p/34c/34c-5p/449/449abc/699	9	0.00338742
FGF Pathway_GA	miR-28/28-5p/708	4	0.0275782
FGF Pathway_GA	miR-224	5	0.0412627
Focal Adhesion_KEGG	miR-320/320abcd	12	0.0282705
Focal Adhesion_KEGG	miR-185/882	15	0.000251888
Focal Adhesion_KEGG	miR-192/215	5	0.0232155
Focal Adhesion_KEGG	miR-150	11	0.0137955
Focal Adhesion_KEGG	miR-9	14	0.0289927
Focal Adhesion_KEGG	miR-19	15	0.0119051
Focal Adhesion_KEGG	miR-106/302	12	0.0469386
Focal Adhesion_KEGG	miR-326/330/330-5p	14	0.00938209
Focal Adhesion_KEGG	miR-148/152	12	0.0234702
Focal Adhesion_KEGG	miR-29abc	22	1.64e-07
Focal Adhesion_KEGG	miR-1/206	12	0.0323155
Focal Adhesion_KEGG	miR-199/199-5p	11	0.00870523
Focal Adhesion_KEGG	miR-149	10	0.0462435
Focal Adhesion_Wiki	miR-378/422a	6	0.0307686
Focal Adhesion_Wiki	miR-199/199-5p	10	0.01406
Focal Adhesion_Wiki	miR-185/882	15	0.00011038
Focal Adhesion_Wiki	miR-19	15	0.00617457
Focal Adhesion_Wiki	miR-326/330/330-5p	12	0.0277815
Focal Adhesion_Wiki	miR-29abc	20	8.84e-07
G Protein Signaling Pathways_Wiki	miR-494	8	0.00882571
G Protein Signaling Pathways_Wiki	miR-365	5	0.00357443
G Protein Signaling Pathways_Wiki	miR-221/222	7	0.00121051
G-AlphaI Signaling_GA	miR-22	6	0.0302529
G-AlphaI Signaling_GA	miR-17-5p/20/93.mr/106/519.d	10	0.0358633
G-AlphaI Signaling_GA	miR-132/212	7	0.0101443
G-AlphaI Signaling_GA	miR-148/152	7	0.0427811
G-AlphaI Signaling_GA	miR-221/222	6	0.0109847
G-AlphaQ Signaling_GA	miR-17-5p/20/93.mr/106/519.d	14	0.0234442
G-AlphaQ Signaling_GA	miR-132/212	8	0.0270283
G-AlphaQ Signaling_GA	miR-486/486-5p	4	0.0422293
G-AlphaS Signaling_GA	miR-19	5	0.0497813
G-Beta Gamma Signaling_GA	miR-27ab	9	0.0412953
G-Beta Gamma Signaling_GA	miR-365	4	0.0256015
G-Beta Gamma Signaling_GA	miR-132/212	6	0.0273252
G-Beta Gamma Signaling_GA	miR-221/222	6	0.00880972
G-Beta Gamma Signaling_GA	miR-34a/34b-5p/34c/34c-5p/449/449abc/699	7	0.0396182
G1 to S cell cycle control_Wiki	miR-17-5p/20/93.mr/106/519.d	10	0.00037487
G1 to S cell cycle control_Wiki	miR-106/302	5	0.0446446
G1 to S cell cycle control_Wiki	miR-15/16/195/424/497	7	0.0327363
G1-S Phase Transition_GA	miR-17-5p/20/93.mr/106/519.d	5	0.0325274
G1-S Phase Transition_GA	miR-15/16/195/424/497	6	0.0117471
G1-S Phase Transition_GA	miR-34a/34b-5p/34c/34c-5p/449/449abc/699	4	0.0270124
G1_TO_S_CELL_CYCLE_REACTOME_MSigDB	miR-106/302	5	0.0446446
G1_TO_S_CELL_CYCLE_REACTOME_MSigDB	miR-17-5p/20/93.mr/106/519.d	10	0.00037487
G1_TO_S_CELL_CYCLE_REACTOME_MSigDB	miR-15/16/195/424/497	7	0.0327363
Gap junction_KEGG	miR-34a/34b-5p/34c/34c-5p/449/449abc/699	7	0.0100315
Gap junction_KEGG	miR-218	6	0.0152834
Gap junction_KEGG	miR-141/200a	7	0.0146936
Gap junction_KEGG	miR-19	7	0.0265886
Gap junction_KEGG	miR-130/301	6	0.0389233
GPCR Pathway_GA	miR-28/28-5p/708	7	0.0310959
GPCR Pathway_GA	miR-378/422a	7	0.0397322
GPCR Pathway_GA	miR-34a/34b-5p/34c/34c-5p/449/449abc/699	15	0.0156271
GPCR Pathway_GA	miR-374/374ab	13	0.0449804
GPCR Pathway_GA	miR-185/882	16	0.000949086
GPCR Pathway_GA	miR-324-5p	5	0.0479199
GPCR Pathway_GA	miR-194	10	0.0382109
GPCR Pathway_GA	miR-27ab	21	0.00704235
GPCR Pathway_GA	miR-326/330/330-5p	15	0.0270489
GPCR Pathway_GA	miR-99ab/100	4	0.000745138
GPCR Pathway_GA	miR-141/200a	15	0.0283968
GPCR Pathway_GA	miR-17-5p/20/93.mr/106/519.d	20	0.029886
GPCR Pathway_GA	miR-19	16	0.0373644
GPCR Pathway_GA	miR-221/222	12	0.00196772
GPCRPATHWAY_MSigDB	miR-139-5p	5	0.00113681
GPCRPATHWAY_MSigDB	miR-150	4	0.0144952
GPCRPATHWAY_MSigDB	miR-185/882	4	0.0162088
GPCRPATHWAY_MSigDB	miR-326/330/330-5p	4	0.0386446
Growth Hormone Signaling_GA	miR-21/590-5p	4	0.0240186
Growth Hormone Signaling_GA	miR-378/422a	4	0.0169857
Growth Hormone Signaling_GA	miR-374/374ab	7	0.00955818
Growth Hormone Signaling_GA	miR-150	6	0.0145085
Growth Hormone Signaling_GA	miR-326/330/330-5p	7	0.0176083
Growth Hormone Signaling_GA	miR-17-5p/20/93.mr/106/519.d	9	0.0163793
Growth Hormone Signaling_GA	miR-19	7	0.0324872
GSK3 Signaling_GA	miR-221/222	10	0.00828607
GSK3 Signaling_GA	miR-34a/34b-5p/34c/34c-5p/449/449abc/699	13	0.0324546
GSK3 Signaling_GA	miR-374/374ab	14	0.00995159
GSK3 Signaling_GA	miR-125/351	14	0.0352473
GSK3 Signaling_GA	miR-27ab	18	0.0206037
GSK3 Signaling_GA	miR-155	7	0.0342595
G_ALPHA_I_PATHWAY_ST_MSigDB	miR-326/330/330-5p	4	0.0208853
G_PROTEIN_SIGNALING_MSigDB	miR-221/222	7	0.00121051
G_PROTEIN_SIGNALING_MSigDB	miR-494	7	0.0275154
G_PROTEIN_SIGNALING_MSigDB	miR-34a/34b-5p/34c/34c-5p/449/449abc/699	7	0.0266509
G_PROTEIN_SIGNALING_MSigDB	miR-185/882	6	0.0326496
G_PROTEIN_SIGNALING_MSigDB	miR-365	5	0.00357443
G_PROTEIN_SIGNALING_MSigDB	miR-141/200a	7	0.0377804
HDACPATHWAY_MSigDB	miR-19	4	0.03152
HDACPATHWAY_MSigDB	miR-320/320abcd	4	0.0164661
HDACPATHWAY_MSigDB	miR-150	4	0.00749653
HDACPATHWAY_MSigDB	miR-185/882	5	0.00111883
HDACPATHWAY_MSigDB	miR-15/16/195/424/497	5	0.0251823
Heart Failure_IPA	miR-19	12	0.00885128
Heart Failure_IPA	miR-374/374ab	10	0.0110339
Heart Failure_IPA	miR-181	11	0.0348076
Heart Failure_IPA	miR-141/200a	11	0.0096228
Hedgehog Signaling in Mammals_GA	miR-221/222	5	0.00471046
HGF Pathway_GA	miR-29abc	8	0.0166279
HGF Pathway_GA	miR-7/7ab	8	0.0093159
HGF Pathway_GA	miR-326/330/330-5p	9	0.0108048
HGF Pathway_GA	miR-199/199-5p	8	0.00382156
HGF Pathway_GA	miR-320/320abcd	8	0.0207887
HGF Pathway_GA	miR-221/222	6	0.0126307
HGF Pathway_GA	miR-150	8	0.00566714
HGF Pathway_GA	miR-25/32/92/92ab/363/367	8	0.0354472
HGF Pathway_GA	miR-148/152	10	0.00166864
HGF Pathway_GA	miR-17-5p/20/93.mr/106/519.d	11	0.0182584
HIF1Alpha Pathway_GA	miR-378/422a	4	0.00241069
HIF1Alpha Pathway_GA	miR-374/374ab	4	0.0489264
HIF1Alpha Pathway_GA	miR-132/212	4	0.020479
Hypertrophy Model_Wiki	miR-494	4	0.00240488
Hypertrophy Model_Wiki	miR-1/206	4	0.00249429
IL-6 Pathway_GA	miR-7/7ab	9	0.0189586
IL-6 Pathway_GA	miR-21/590-5p	6	0.0157668
IL-6 Pathway_GA	miR-218	8	0.0411134
IL-6 Pathway_GA	miR-34a/34b-5p/34c/34c-5p/449/449abc/699	9	0.043316
IL-6 Pathway_GA	miR-374/374ab	9	0.0327537
IL-6 Pathway_GA	miR-148/152	9	0.036735
IL-6 Signaling Pathway_Wiki	miR-486/486-5p	4	0.0148743
IL-6 Signaling Pathway_Wiki	miR-326/330/330-5p	10	0.00473052
IL-6 Signaling Pathway_Wiki	miR-139-5p	6	0.0343995
IL-6 Signaling Pathway_Wiki	miR-374/374ab	8	0.0203456
IL-6 Signaling Pathway_Wiki	miR-132/212	10	0.000235943
Inflammatory Response Pathway_Wiki	miR-29abc	4	0.00199128
Inhibition of Angiogenesis by TSP1_GA	miR-29abc	15	1.24e-08
Inhibition of Angiogenesis by TSP1_GA	miR-9	11	0.000300003
Inhibition of Angiogenesis by TSP1_GA	let-7/98	10	0.000153737
Insulin Receptor Pathway_GA	miR-374/374ab	10	0.0168978
Insulin Receptor Pathway_GA	miR-217	7	0.0244169
Insulin Receptor Pathway_GA	miR-7/7ab	10	0.00901807
Insulin Receptor Pathway_GA	miR-31	10	0.00049766
Insulin Receptor Pathway_GA	miR-199/199-5p	9	0.00993581
Insulin Receptor Pathway_GA	miR-139-5p	7	0.0463668
Insulin signaling pathway_KEGG	miR-486/486-5p	4	0.0323457
Insulin signaling pathway_KEGG	miR-192/215	4	0.02739
Insulin signaling pathway_KEGG	miR-214/761	12	0.0212225
Insulin signaling pathway_KEGG	miR-153	7	0.0429907
Insulin signaling pathway_KEGG	miR-7/7ab	9	0.0166197
Insulin signaling pathway_KEGG	miR-199/199-5p	8	0.0197901
Insulin signaling pathway_KEGG	miR-21/590-5p	6	0.0142653
Insulin signaling pathway_KEGG	miR-218	8	0.036781
Insulin signaling pathway_KEGG	miR-27ab	12	0.0328917
Insulin signaling pathway_KEGG	miR-150	8	0.0279795
Insulin signaling pathway_KEGG	miR-155	5	0.0420701
Insulin Signaling_Wiki	miR-155	7	0.0147887
Insulin Signaling_Wiki	miR-17-5p/20/93.mr/106/519.d	18	0.00797805
Insulin Signaling_Wiki	miR-374/374ab	12	0.0143303
Insulin Signaling_Wiki	miR-19	16	0.00319428
Insulin Signaling_Wiki	miR-486/486-5p	5	0.0235992
Insulin Signaling_Wiki	miR-326/330/330-5p	12	0.0329052
Insulin Signaling_Wiki	miR-153	9	0.0314815
Insulin Signaling_Wiki	miR-7/7ab	11	0.0176792
Insulin Signaling_Wiki	miR-378/422a	6	0.0341797
Insulin Signaling_Wiki	miR-199/199-5p	12	0.00206384
Insulin Signaling_Wiki	miR-21/590-5p	7	0.0180061
Insulin Signaling_Wiki	miR-106/302	12	0.0342915
Insulin Signaling_Wiki	miR-27ab	18	0.00358231
Insulin Signaling_Wiki	miR-365	6	0.0214522
Insulin Signaling_Wiki	miR-150	13	0.0011746
INSULIN_RECEPTOR_PATHWAY_IN_CARDIAC_MYOCYTES_SIG_MSigDB	miR-148/152	5	0.0303432
INSULIN_RECEPTOR_PATHWAY_IN_CARDIAC_MYOCYTES_SIG_MSigDB	miR-1/206	6	0.00953042
INSULIN_RECEPTOR_PATHWAY_IN_CARDIAC_MYOCYTES_SIG_MSigDB	miR-22	6	0.00157438
INSULIN_RECEPTOR_PATHWAY_IN_CARDIAC_MYOCYTES_SIG_MSigDB	miR-486/486-5p	4	0.00128436
INSULIN_RECEPTOR_PATHWAY_IN_CARDIAC_MYOCYTES_SIG_MSigDB	miR-320/320abcd	8	0.000346012
INSULIN_RECEPTOR_PATHWAY_IN_CARDIAC_MYOCYTES_SIG_MSigDB	miR-214/761	8	0.00274814
INSULIN_RECEPTOR_PATHWAY_IN_CARDIAC_MYOCYTES_SIG_MSigDB	miR-31	4	0.0208865
INSULIN_RECEPTOR_PATHWAY_IN_CARDIAC_MYOCYTES_SIG_MSigDB	miR-326/330/330-5p	5	0.0436485
INSULIN_RECEPTOR_PATHWAY_IN_CARDIAC_MYOCYTES_SIG_MSigDB	miR-139-5p	4	0.0337845
INSULIN_RECEPTOR_PATHWAY_IN_CARDIAC_MYOCYTES_SIG_MSigDB	miR-7/7ab	5	0.0193846
INSULIN_RECEPTOR_PATHWAY_IN_CARDIAC_MYOCYTES_SIG_MSigDB	miR-199/199-5p	4	0.0453438
INSULIN_RECEPTOR_PATHWAY_IN_CARDIAC_MYOCYTES_SIG_MSigDB	miR-27ab	6	0.0468487
INSULIN_RECEPTOR_PATHWAY_IN_CARDIAC_MYOCYTES_SIG_MSigDB	miR-150	5	0.01386
Integrin-mediated cell adhesion_Wiki	miR-221/222	6	0.0197499
Integrin-mediated cell adhesion_Wiki	miR-185/882	9	0.00371356
IP3 Pathway_GA	miR-374/374ab	9	0.0155415
IP3 Pathway_GA	miR-486/486-5p	4	0.0230409
IP3 Pathway_GA	miR-31	7	0.00973122
IP3 Pathway_GA	miR-221/222	6	0.027706
IP3 Pathway_GA	miR-27ab	11	0.0356651
JAK-STAT Pathway_GA	miR-15/16/195/424/497	19	0.0176984
JAK-STAT Pathway_GA	miR-374/374ab	13	0.0102772
JAK-STAT Pathway_GA	miR-486/486-5p	5	0.0308865
JAK-STAT Pathway_GA	miR-378/422a	6	0.0458503
Jak-STAT signaling pathway_KEGG	miR-30a/30a-5p/30b/30b-5p/30cde/384-5p	9	0.0271833
Jak-STAT signaling pathway_KEGG	miR-19	8	0.0326943
Jak-STAT signaling pathway_KEGG	miR-21/590-5p	6	0.0021374
Jak-STAT signaling pathway_KEGG	miR-342/342-3p	5	0.043744
JNK Pathway_GA	miR-27ab	21	0.000265595
JNK Pathway_GA	miR-204/211	11	0.0224069
JNK Pathway_GA	miR-155	6	0.0479864
JNK Pathway_GA	miR-29abc	11	0.0382065
JNK Pathway_GA	miR-374/374ab	12	0.0161446
JNK Pathway_GA	miR-326/330/330-5p	13	0.0168134
JNK Pathway_GA	miR-486/486-5p	5	0.0251105
JNK Pathway_GA	miR-221/222	9	0.00875419
JNK Pathway_GA	miR-185/882	14	0.000593005
JNK_MAPK_PATHWAY_ST_MSigDB	miR-150	5	0.00962063
JNK_MAPK_PATHWAY_ST_MSigDB	miR-17-5p/20/93.mr/106/519.d	8	0.00370225
MAPK Cascade_Wiki	miR-150	4	0.0106264
MAPK Cascade_Wiki	miR-19	5	0.00960252
MAPK Family Pathway_GA	miR-27ab	19	0.00478132
MAPK Family Pathway_GA	miR-17-5p/20/93.mr/106/519.d	17	0.0405298
MAPK Family Pathway_GA	miR-9	14	0.0428774
MAPK Family Pathway_GA	miR-378/422a	7	0.0176363
MAPK Family Pathway_GA	miR-486/486-5p	5	0.0345348
MAPK Family Pathway_GA	miR-221/222	10	0.00505185
MAPK Family Pathway_GA	miR-185/882	11	0.0246948
MAPK signaling pathway_KEGG	miR-24	15	0.00481897
MAPK signaling pathway_KEGG	miR-150	13	0.00513412
MAPK signaling pathway_KEGG	miR-155	7	0.0331715
MAPK signaling pathway_KEGG	miR-27ab	17	0.0368645
MAPK signaling pathway_KEGG	miR-17-5p/20/93.mr/106/519.d	18	0.038087
MAPK signaling pathway_KEGG	miR-326/330/330-5p	15	0.0112601
MAPK signaling pathway_KEGG	miR-34a/34b-5p/34c/34c-5p/449/449abc/699	14	0.0143216
MAPK signaling pathway_Wiki	miR-221/222	7	0.0343458
MAPK signaling pathway_Wiki	miR-185/882	9	0.0354861
MAPK signaling pathway_Wiki	miR-24	11	0.0173105
MAPK signaling pathway_Wiki	miR-22	8	0.0395647
MAPK signaling pathway_Wiki	miR-142-3p	6	0.0308409
MAPK signaling pathway_Wiki	miR-324-5p	4	0.0446272
MAPK signaling pathway_Wiki	let-7/98	12	0.00560106
MAPK Signaling_GA	miR-221/222	21	1.26e-05
MAPK Signaling_GA	miR-185/882	20	0.00539366
MAPK Signaling_GA	miR-204/211	18	0.0409316
MAPK Signaling_GA	miR-192/215	7	0.0461569
MAPK Signaling_GA	miR-155	10	0.0482303
MAPK Signaling_GA	miR-27ab	29	0.015834
MAPK Signaling_GA	miR-29abc	26	0.000308644
MAPK Signaling_GA	miR-9	29	0.00152535
MAPK Signaling_GA	miR-23ab	25	0.0350446
MAPK Signaling_GA	miR-326/330/330-5p	22	0.0242377
MAPK Signaling_GA	miR-34a/34b-5p/34c/34c-5p/449/449abc/699	23	0.00606436
MAPK Signaling_GA	miR-99ab/100	4	0.00440476
MAPK Signaling_GA	miR-378/422a	10	0.0328389
MAPK Signaling_GA	miR-191	4	0.0143855
MAPKPATHWAY_MSigDB	miR-150	8	0.00566714
MAPKPATHWAY_MSigDB	miR-155	5	0.014385
MAPKPATHWAY_MSigDB	miR-17-5p/20/93.mr/106/519.d	10	0.0428921
MAPKPATHWAY_MSigDB	miR-19	9	0.0229643
MAPKPATHWAY_MSigDB	miR-377	7	0.0411964
MAPKPATHWAY_MSigDB	miR-199/199-5p	6	0.0424306
MAPKPATHWAY_MSigDB	miR-106/302	9	0.0112282
MAPKPATHWAY_MSigDB	miR-326/330/330-5p	8	0.0302727
MAPKPATHWAY_MSigDB	miR-378/422a	4	0.0458417
Mitochondrial Apoptosis_GA	miR-149	11	0.0022412
Mitochondrial Apoptosis_GA	miR-221/222	12	1.4e-05
Mitochondrial Apoptosis_GA	miR-27ab	13	0.0222925
Mitochondrial Apoptosis_GA	miR-34a/34b-5p/34c/34c-5p/449/449abc/699	10	0.021834
mRNA processing_Wiki	miR-132/212	8	0.00936295
mRNA processing_Wiki	miR-1/206	9	0.0231646
mRNA processing_Wiki	miR-10	5	0.0243885
mRNA processing_Wiki	miR-499/499-5p	5	0.0236206
MRNA_PROCESSING_REACTOME_MSigDB	miR-499/499-5p	5	0.0174974
MRNA_PROCESSING_REACTOME_MSigDB	miR-132/212	7	0.0196143
MRNA_PROCESSING_REACTOME_MSigDB	miR-365	4	0.0444844
mTOR Pathway_GA	miR-326/330/330-5p	13	0.000682813
mTOR Pathway_GA	miR-132/212	7	0.0379693
mTOR Pathway_GA	miR-223	5	0.0366763
mTOR Pathway_GA	miR-150	8	0.0219476
mTOR Pathway_GA	miR-139-5p	9	0.00259963
mTOR Pathway_GA	miR-155	6	0.00963902
mTOR Pathway_GA	miR-17-5p/20/93.mr/106/519.d	13	0.0185215
mTOR Pathway_GA	miR-19	11	0.0160544
mTOR Pathway_GA	miR-7/7ab	10	0.00415129
mTOR Pathway_GA	miR-34a/34b-5p/34c/34c-5p/449/449abc/699	10	0.0114093
mTOR signaling pathway_KEGG	miR-378/422a	4	0.003907
mTOR signaling pathway_KEGG	miR-320/320abcd	6	0.00560297
mTOR signaling pathway_KEGG	miR-153	4	0.0296776
mTOR signaling pathway_KEGG	miR-29abc	5	0.0203936
mTOR signaling pathway_KEGG	miR-150	6	0.00178647
mTOR signaling pathway_KEGG	miR-139-5p	5	0.00493984
mTOR signaling pathway_KEGG	miR-155	4	0.00494883
mTOR signaling pathway_KEGG	miR-17-5p/20/93.mr/106/519.d	6	0.0444059
mTOR signaling pathway_KEGG	miR-19	5	0.0497813
mTOR signaling pathway_KEGG	miR-7/7ab	7	0.000462943
mTOR signaling pathway_KEGG	miR-486/486-5p	4	0.000919863
MTORPATHWAY_MSigDB	miR-486/486-5p	4	8.02e-05
MTORPATHWAY_MSigDB	miR-15/16/195/424/497	6	0.00313841
MTORPATHWAY_MSigDB	miR-374/374ab	4	0.00953614
MTORPATHWAY_MSigDB	miR-25/32/92/92ab/363/367	4	0.0159477
MTORPATHWAY_MSigDB	miR-139-5p	4	0.00283538
MTORPATHWAY_MSigDB	miR-19	4	0.0219356
MTORPATHWAY_MSigDB	miR-7/7ab	4	0.0068157
Myocardial infarction_IPA	miR-155	4	0.0197599
MYOCYTE_AD_PATHWAY_ST_MSigDB	miR-101	4	0.00880037
MYOCYTE_AD_PATHWAY_ST_MSigDB	miR-320/320abcd	4	0.00911628
NF-KappaB (p50-p65) Pathway_GA	miR-15/16/195/424/497	10	0.0262405
NF-KappaB (p50-p65) Pathway_GA	miR-335/335-5p	5	0.0290029
NFATPATHWAY_MSigDB	miR-19	5	0.0347162
NFATPATHWAY_MSigDB	miR-486/486-5p	4	0.000635161
NFATPATHWAY_MSigDB	miR-185/882	6	0.00125961
NFATPATHWAY_MSigDB	miR-1/206	5	0.0175699
NFATPATHWAY_MSigDB	miR-15/16/195/424/497	7	0.0125354
NFATPATHWAY_MSigDB	miR-194	4	0.0161007
NO1PATHWAY_MSigDB	miR-185/882	4	0.00567647
NO1PATHWAY_MSigDB	miR-15/16/195/424/497	5	0.0160755
Notch signaling pathway_kegg	miR-140/140-5p/876-3p	4	0.00553398
Notch signaling pathway_kegg	miR-133	4	0.0245972
Notch signaling pathway_kegg	miR-34a/34b-5p/34c/34c-5p/449/449abc/699	5	0.0242187
Notch Signaling Pathway_Wiki	miR-140/140-5p/876-3p	4	0.00494592
Notch Signaling Pathway_Wiki	miR-149	4	0.0456648
Notch Signaling Pathway_Wiki	miR-133	4	0.0221897
Notch Signaling Pathway_Wiki	miR-34a/34b-5p/34c/34c-5p/449/449abc/699	5	0.0214121
p38 MAPK Signaling Pathway (BioCarta)_Wiki	miR-224	4	0.0134744
p38 MAPK Signaling Pathway (BioCarta)_Wiki	miR-1/206	5	0.0175699
p38 MAPK Signaling Pathway (BioCarta)_Wiki	miR-18ab	4	0.00591177
p38 MAPK Signaling Pathway (BioCarta)_Wiki	miR-185/882	5	0.0073195
p38 MAPK Signaling Pathway (BioCarta)_Wiki	miR-27ab	8	0.00117136
p38 Signaling_GA	miR-184	4	0.0075704
p38 Signaling_GA	miR-224	12	0.0144493
p38 Signaling_GA	miR-221/222	18	5.61e-06
p38 Signaling_GA	miR-34a/34b-5p/34c/34c-5p/449/449abc/699	18	0.006876
p38 Signaling_GA	miR-27ab	22	0.0211399
p38 Signaling_GA	miR-150	14	0.0190777
p38 Signaling_GA	miR-155	9	0.0182205
P38MAPKPATHWAY_MSigDB	miR-141/200a	5	0.0320824
P38MAPKPATHWAY_MSigDB	miR-19	5	0.0497813
P38MAPKPATHWAY_MSigDB	miR-224	4	0.0187134
P38MAPKPATHWAY_MSigDB	miR-1/206	5	0.0258071
P38MAPKPATHWAY_MSigDB	miR-18ab	4	0.00833798
P38MAPKPATHWAY_MSigDB	miR-185/882	5	0.011016
P38MAPKPATHWAY_MSigDB	miR-27ab	8	0.00228176
P38_MAPK_PATHWAY_ST_MSigDB	miR-185/882	4	0.0467036
P38_MAPK_PATHWAY_ST_MSigDB	miR-150	4	0.0421596
p53 Mediated Apoptosis_GA	miR-365	4	0.0482253
p53 Mediated Apoptosis_GA	miR-150	7	0.0347574
p53 Mediated Apoptosis_GA	miR-486/486-5p	4	0.0195068
p53 Mediated Apoptosis_GA	miR-149	10	0.00147885
p53 Mediated Apoptosis_GA	miR-221/222	10	5.84e-05
p53 Mediated Apoptosis_GA	miR-29abc	8	0.032596
p53 Mediated Apoptosis_GA	miR-374/374ab	8	0.031443
p53 Mediated Apoptosis_GA	miR-139-5p	6	0.0481924
p53 Mediated Apoptosis_GA	miR-27ab	11	0.0255973
p53 signaling pathway_KEGG	miR-19	7	0.00771889
p53 signaling pathway_KEGG	miR-22	5	0.0108676
p53 signaling pathway_KEGG	miR-15/16/195/424/497	7	0.0426293
p53 signaling pathway_KEGG	miR-494	5	0.0427623
p53 signaling pathway_KEGG	miR-29abc	5	0.0354562
p53 Signaling_GA	miR-17-5p/20/93.mr/106/519.d	11	0.00486994
P53PATHWAY_MSigDB	miR-17-5p/20/93.mr/106/519.d	4	0.0213216
PDGF Pathway_GA	miR-342/342-3p	7	0.00510943
PDGF Pathway_GA	miR-148/152	7	0.0458458
PDGF Pathway_GA	miR-9	10	0.0083792
PDGF Pathway_GA	miR-21/590-5p	6	0.00344898
PDGF Pathway_GA	miR-23ab	10	0.01193
PDGF Pathway_GA	miR-185/882	8	0.0063062
PDGF Pathway_GA	miR-29abc	9	0.00479593
PDGFPATHWAY_MSigDB	miR-17-5p/20/93.mr/106/519.d	6	0.0099249
PDGFPATHWAY_MSigDB	miR-141/200a	5	0.00857954
PDGFPATHWAY_MSigDB	miR-326/330/330-5p	5	0.00836059
PDGFPATHWAY_MSigDB	miR-139-5p	4	0.00838122
PDGFPATHWAY_MSigDB	miR-29abc	4	0.0270003
PGC1Alpha Pathway_GA	miR-139-5p	5	0.00909615
PGC1Alpha Pathway_GA	miR-194	4	0.0353984
PGC1Alpha Pathway_GA	miR-15/16/195/424/497	8	0.0146138
PGC1APATHWAY_MSigDB	miR-31	4	0.00247881
Phospholipase-C Pathway_GA	miR-29abc	25	2.97e-05
Phospholipase-C Pathway_GA	miR-140/140-5p/876-3p	9	0.0427238
Phospholipase-C Pathway_GA	miR-324-5p	6	0.0471142
Phospholipase-C Pathway_GA	miR-221/222	19	8.05e-06
Phospholipase-C Pathway_GA	miR-9	21	0.0243047
Phospholipase-C Pathway_GA	miR-99ab/100	4	0.00212685
Phospholipase-C Pathway_GA	let-7/98	16	0.0498832
PIP3_SIGNALING_IN_CARDIAC_MYOCTES_SIG_MSigDB	miR-7/7ab	6	0.010492
PIP3_SIGNALING_IN_CARDIAC_MYOCTES_SIG_MSigDB	miR-27ab	8	0.0124145
PIP3_SIGNALING_IN_CARDIAC_MYOCTES_SIG_MSigDB	miR-342/342-3p	4	0.0466672
PIP3_SIGNALING_IN_CARDIAC_MYOCTES_SIG_MSigDB	miR-365	4	0.00695068
PIP3_SIGNALING_IN_CARDIAC_MYOCTES_SIG_MSigDB	miR-29abc	8	0.000931067
PIP3_SIGNALING_IN_CARDIAC_MYOCTES_SIG_MSigDB	miR-150	8	0.000264458
PIP3_SIGNALING_IN_CARDIAC_MYOCTES_SIG_MSigDB	miR-148/152	6	0.0179011
PIP3_SIGNALING_IN_CARDIAC_MYOCTES_SIG_MSigDB	miR-214/761	7	0.0273139
PIP3_SIGNALING_IN_CARDIAC_MYOCTES_SIG_MSigDB	miR-22	6	0.00399973
PIP3_SIGNALING_IN_CARDIAC_MYOCTES_SIG_MSigDB	miR-320/320abcd	10	4.15e-05
PIP3_SIGNALING_IN_CARDIAC_MYOCTES_SIG_MSigDB	miR-18ab	5	0.00385807
PIP3_SIGNALING_IN_CARDIAC_MYOCTES_SIG_MSigDB	miR-221/222	5	0.00718606
PIP3_SIGNALING_IN_CARDIAC_MYOCTES_SIG_MSigDB	miR-185/882	5	0.0319576
PKA Signaling_GA	miR-192/215	7	0.0040788
PKA Signaling_GA	miR-1/206	14	0.0366039
PKA Signaling_GA	miR-22	11	0.0283601
PKA Signaling_GA	miR-494	16	0.00749161
PKA Signaling_GA	miR-221/222	11	0.0058506
PKA Signaling_GA	miR-31	11	0.00757347
PKA Signaling_GA	miR-199/199-5p	12	0.0174439
PKC-Theta Pathway_GA	miR-150	7	0.0117794
PKC-Theta Pathway_GA	miR-146	4	0.0299082
PKC-Theta Pathway_GA	miR-194	6	0.0158546
PKC-Theta Pathway_GA	miR-221/222	5	0.0313794
PKC-Theta Pathway_GA	miR-31	5	0.0357327
PPAR Pathway_GA	miR-221/222	10	0.000894474
PPAR Pathway_GA	miR-27ab	16	0.00514275
PPAR Pathway_GA	miR-365	5	0.0419103
PPAR Pathway_GA	miR-148/152	12	0.00612727
PPAR Pathway_GA	miR-326/330/330-5p	12	0.0129437
PPAR Pathway_GA	miR-149	10	0.0155113
PPAR Pathway_GA	miR-34a/34b-5p/34c/34c-5p/449/449abc/699	10	0.0447155
PPAR Pathway_GA	miR-192/215	4	0.0471302
PPAR Pathway_GA	miR-374/374ab	10	0.0331903
PPAR signaling pathway_KEGG	miR-27ab	5	0.0165313
PPAR signaling pathway_KEGG	miR-19	4	0.0370995
PPAR signaling pathway_KEGG	miR-214/761	5	0.0127724
PPAR signaling pathway_KEGG	miR-130/301	4	0.0222762
PPARAPATHWAY_MSigDB	miR-141/200a	5	0.0446446
PTEN Pathway_GA	let-7/98	13	0.04131
PTEN Pathway_GA	miR-221/222	11	0.00532643
PTEN Pathway_GA	miR-29abc	23	1.83e-06
PTEN Pathway_GA	miR-148/152	15	0.0108244
PTEN Pathway_GA	miR-9	18	0.00969944
PTENPATHWAY_MSigDB	miR-17-5p/20/93.mr/106/519.d	4	0.0213216
PTENPATHWAY_MSigDB	miR-326/330/330-5p	4	0.00558349
PTEN_PATHWAY_SA_MSigDB	miR-17-5p/20/93.mr/106/519.d	5	0.00493871
PTEN_PATHWAY_SA_MSigDB	miR-320/320abcd	4	0.00566455
Rac1 Pathway_GA	miR-185/882	10	0.00546581
Rac1 Pathway_GA	miR-7/7ab	11	0.00255506
Rac1 Pathway_GA	miR-221/222	7	0.01752
Rac1 Pathway_GA	miR-27ab	14	0.00889611
Rac1 Pathway_GA	miR-29abc	9	0.0383497
Rac1 Pathway_GA	miR-149	10	0.00646384
Rac1 Pathway_GA	miR-148/152	10	0.0168433
Rac1 Pathway_GA	miR-23ab	11	0.044999
Rac1 Pathway_GA	miR-194	8	0.0119967
RAC1PATHWAY_MSigDB	miR-377	4	0.00340699
Ras Pathway_GA	miR-9	15	0.0077288
Ras Pathway_GA	miR-185/882	12	0.00405146
Ras Pathway_GA	miR-221/222	9	0.00710693
Ras Pathway_GA	miR-29abc	11	0.0310674
Ras Pathway_GA	miR-27ab	19	0.00120638
Ras Pathway_GA	miR-148/152	12	0.0147695
Ras Pathway_GA	miR-21/590-5p	6	0.0492421
Ras Pathway_GA	miR-374/374ab	11	0.0297151
Regulation of actin cytoskeleton_KEGG	miR-9	14	0.0187366
Regulation of actin cytoskeleton_KEGG	miR-7/7ab	11	0.016713
Regulation of actin cytoskeleton_KEGG	miR-133	11	0.00259507
Regulation of actin cytoskeleton_KEGG	miR-17-5p/20/93.mr/106/519.d	16	0.0311528
Regulation of actin cytoskeleton_KEGG	miR-142-3p	8	0.00488984
Regulation of actin cytoskeleton_KEGG	miR-326/330/330-5p	13	0.0139107
Regulation of actin cytoskeleton_KEGG	miR-27ab	16	0.0163279
Regulation of actin cytoskeleton_KEGG	miR-34a/34b-5p/34c/34c-5p/449/449abc/699	11	0.0430949
Regulation of actin cytoskeleton_KEGG	miR-192/215	6	0.00425209
Regulation of actin cytoskeleton_KEGG	miR-1/206	11	0.0476172
Regulation of actin cytoskeleton_KEGG	miR-148/152	14	0.00237144
Regulation of Actin Cytoskeleton_Wiki	miR-9	11	0.0179436
Regulation of Actin Cytoskeleton_Wiki	miR-7/7ab	9	0.0125866
Regulation of Actin Cytoskeleton_Wiki	miR-133	8	0.00853282
Regulation of Actin Cytoskeleton_Wiki	miR-17-5p/20/93.mr/106/519.d	15	0.00308769
Regulation of Actin Cytoskeleton_Wiki	miR-125a-3p	5	0.0458436
Regulation of Actin Cytoskeleton_Wiki	miR-142-3p	6	0.0111616
Regulation of Actin Cytoskeleton_Wiki	miR-326/330/330-5p	11	0.00656369
Regulation of Actin Cytoskeleton_Wiki	miR-27ab	13	0.0101813
Regulation of Actin Cytoskeleton_Wiki	miR-192/215	4	0.0236412
Regulation of Actin Cytoskeleton_Wiki	miR-1/206	10	0.0127215
Regulation of eIF4 and p70S6K_GA	miR-374/374ab	9	0.0327537
Regulation of eIF4 and p70S6K_GA	miR-139-5p	8	0.0133193
Regulation of eIF4 and p70S6K_GA	miR-185/882	9	0.0139418
Regulation of eIF4 and p70S6K_GA	miR-486/486-5p	5	0.00763413
Regulation of eIF4 and p70S6K_GA	miR-7/7ab	13	0.000165664
Regulation of eIF4 and p70S6K_GA	miR-326/330/330-5p	10	0.027096
Regulation of eIF4 and p70S6K_GA	miR-27ab	13	0.017443
Regulation of eIF4 and p70S6K_GA	miR-148/152	9	0.036735
Regulation of toll-like receptor signaling pathway_Wiki	miR-378/422a	4	0.0437939
REGULATION_OF_THE_ACTIN_CYTOSKELETON_BY_RHO_GTPASES_SIG_MSigDB	miR-148/152	4	0.0244555
REGULATION_OF_THE_ACTIN_CYTOSKELETON_BY_RHO_GTPASES_SIG_MSigDB	miR-342/342-3p	5	0.000651554
REGULATION_OF_THE_ACTIN_CYTOSKELETON_BY_RHO_GTPASES_SIG_MSigDB	miR-185/882	4	0.0139533
REGULATION_OF_THE_ACTIN_CYTOSKELETON_BY_RHO_GTPASES_SIG_MSigDB	miR-19	4	0.0498514
REGULATION_OF_THE_ACTIN_CYTOSKELETON_BY_RHO_GTPASES_SIG_MSigDB	miR-106/302	4	0.0342702
Role of NFAT in Cardiac Hypertrophy_IPA	miR-374/374ab	9	0.0327537
Role of NFAT in Cardiac Hypertrophy_IPA	miR-378/422a	6	0.0097135
Role of NFAT in Cardiac Hypertrophy_IPA	miR-139-5p	8	0.0133193
Role of NFAT in Cardiac Hypertrophy_IPA	miR-150	8	0.0313896
Role of NFAT in Cardiac Hypertrophy_IPA	miR-223	5	0.0468615
Role of NFAT in Cardiac Hypertrophy_IPA	miR-221/222	8	0.00455914
Role of NFAT in Cardiac Hypertrophy_IPA	miR-185/882	10	0.0046874
Role of NFAT in Cardiac Hypertrophy_IPA	miR-34a/34b-5p/34c/34c-5p/449/449abc/699	10	0.017796
Role of NFAT in Cardiac Hypertrophy_IPA	miR-1/206	10	0.0197548
Signaling in Gap Junctions_GA	miR-155	6	0.0131931
Signaling in Gap Junctions_GA	miR-374/374ab	10	0.012783
Signaling in Gap Junctions_GA	miR-29abc	9	0.0340455
Signaling in Gap Junctions_GA	miR-223	5	0.0468615
Signaling in Gap Junctions_GA	miR-218	8	0.0411134
Signaling in Gap Junctions_GA	miR-320/320abcd	11	0.00646035
Signaling Involved in Cardiac Hypertrophy_GA	miR-99ab/100	5	3.41e-05
Signaling Involved in Cardiac Hypertrophy_GA	miR-139-5p	11	0.0131629
Signaling Involved in Cardiac Hypertrophy_GA	miR-486/486-5p	6	0.0145969
Signaling Involved in Cardiac Hypertrophy_GA	miR-150	15	0.000908125
Signaling Involved in Cardiac Hypertrophy_GA	miR-221/222	11	0.00340914
Signaling Involved in Cardiac Hypertrophy_GA	miR-185/882	14	0.00350113
Signaling Involved in Cardiac Hypertrophy_GA	miR-324-5p	5	0.0370503
Signaling Involved in Cardiac Hypertrophy_GA	miR-34a/34b-5p/34c/34c-5p/449/449abc/699	14	0.0188295
Signaling Involved in Cardiac Hypertrophy_GA	miR-27ab	18	0.0263942
SMAD Signaling Network_GA	miR-146	5	0.0110213
SOCS Pathway_GA	miR-27ab	8	0.0183971
STAT3 Pathway_GA	miR-19	10	0.0208773
STAT3 Pathway_GA	miR-34a/34b-5p/34c/34c-5p/449/449abc/699	9	0.0167873
STRESSPATHWAY_MSigDB	miR-27ab	4	0.039716
TCA Cycle_Wiki	miR-144	4	0.0139952
TGF Beta Signaling Pathway_Wiki	miR-132/212	5	0.00844515
TGF Beta Signaling Pathway_Wiki	miR-139-5p	5	0.00639221
TGF Beta Signaling Pathway_Wiki	miR-144	5	0.0251054
TGF Beta Signaling Pathway_Wiki	miR-146	5	0.000472437
TGF Beta Signaling Pathway_Wiki	miR-17-5p/20/93.mr/106/519.d	9	0.00134897
TGF Beta Signaling Pathway_Wiki	miR-221/222	4	0.0169047
TGF Beta Signaling Pathway_Wiki	miR-25/32/92/92ab/363/367	5	0.0439317
TGF Beta Signaling Pathway_Wiki	miR-145	5	0.0237768
TGF-Beta Pathway_GA	miR-34a/34b-5p/34c/34c-5p/449/449abc/699	10	0.017796
TGF-Beta Pathway_GA	miR-148/152	9	0.036735
TGF-Beta Pathway_GA	miR-374/374ab	10	0.012783
TGF-Beta Pathway_GA	miR-224	8	0.00782027
TGF-Beta Pathway_GA	miR-132/212	8	0.0192487
TGF-Beta Pathway_GA	miR-486/486-5p	4	0.0346731
TGF-Beta Pathway_GA	miR-139-5p	8	0.0133193
TGF-Beta Pathway_GA	miR-29abc	9	0.0340455
TGF-Beta Pathway_GA	miR-185/882	10	0.0046874
TGF-Beta Pathway_GA	miR-326/330/330-5p	11	0.0107989
TGF-beta Receptor Signaling Pathway_Wiki	miR-320/320abcd	10	0.0371703
TGF-beta Receptor Signaling Pathway_Wiki	miR-106/302	11	0.0262325
TGF-beta Receptor Signaling Pathway_Wiki	miR-342/342-3p	8	0.0172411
TGF-beta Receptor Signaling Pathway_Wiki	miR-101	10	0.0350365
TGF-beta Receptor Signaling Pathway_Wiki	miR-374/374ab	11	0.0112361
TGF-beta Receptor Signaling Pathway_Wiki	miR-224	7	0.0437892
TGF-beta Receptor Signaling Pathway_Wiki	miR-132/212	9	0.0137982
TGF-beta Receptor Signaling Pathway_Wiki	miR-144	13	0.00138588
TGF-beta Receptor Signaling Pathway_Wiki	miR-486/486-5p	5	0.012607
TGF-beta Receptor Signaling Pathway_Wiki	miR-142-3p	6	0.026233
TGF-beta Receptor Signaling Pathway_Wiki	miR-17-5p/20/93.mr/106/519.d	15	0.0178976
TGF-beta Receptor Signaling Pathway_Wiki	miR-139-5p	8	0.0260542
TGF-beta Receptor Signaling Pathway_Wiki	miR-221/222	7	0.0287393
TGF-beta Receptor Signaling Pathway_Wiki	miR-154	4	0.0332624
TGF-beta Receptor Signaling Pathway_Wiki	miR-15/16/195/424/497	16	0.0168647
TGF-beta Receptor Signaling Pathway_Wiki	miR-192/215	4	0.0431939
TGF-beta Receptor Signaling Pathway_Wiki	miR-21/590-5p	6	0.0271197
TGF-beta Receptor Signaling Pathway_Wiki	miR-25/32/92/92ab/363/367	12	0.0131164
TGF-beta Receptor Signaling Pathway_Wiki	miR-377	12	0.00356962
TGF-beta Receptor Signaling Pathway_Wiki	miR-194	8	0.0210324
TGF-beta signaling pathway_KEGG	miR-130/301	7	0.016637
TGF-beta signaling pathway_KEGG	miR-145	6	0.0329585
TGF-beta signaling pathway_KEGG	miR-377	7	0.00969386
TGF-beta signaling pathway_KEGG	miR-148/152	6	0.038179
TGF-beta signaling pathway_KEGG	miR-374/374ab	6	0.0349865
TGF-beta signaling pathway_KEGG	miR-224	5	0.0208752
TGF-beta signaling pathway_KEGG	miR-132/212	5	0.0381748
TGF-beta signaling pathway_KEGG	miR-153	6	0.00952893
TGF-beta signaling pathway_KEGG	miR-144	6	0.0349865
TGF-beta signaling pathway_KEGG	miR-19	7	0.0357402
TGF-beta signaling pathway_KEGG	miR-17-5p/20/93.mr/106/519.d	10	0.00634992
TGF-beta signaling pathway_KEGG	miR-139-5p	7	0.00163416
Toll-like receptor signaling pathway_KEGG	miR-378/422a	4	0.0158647
Toll-like receptor signaling pathway_KEGG	miR-150	5	0.0460958
Toll-like receptor signaling pathway_KEGG	miR-29abc	6	0.0303083
Translation Factors_Wiki	miR-150	4	0.0191541
Ubiquitin mediated proteolysis_KEGG	miR-154	4	0.0216384
Ubiquitin mediated proteolysis_KEGG	miR-194	13	7.36e-06
Ubiquitin mediated proteolysis_KEGG	miR-103/107	8	0.0481252
Ubiquitin mediated proteolysis_KEGG	miR-377	12	0.00112811
Ubiquitin mediated proteolysis_KEGG	miR-30a/30a-5p/30b/30b-5p/30cde/384-5p	16	0.000585147
Ubiquitin mediated proteolysis_KEGG	miR-101	12	0.00182124
Ubiquitin mediated proteolysis_KEGG	miR-379	4	0.00622138
Ubiquitin mediated proteolysis_KEGG	miR-125/351	11	0.013476
Ubiquitin-Proteasome Dependent Proteolysis_GA	miR-130/301	9	0.0106747
Ubiquitin-Proteasome Dependent Proteolysis_GA	miR-30a/30a-5p/30b/30b-5p/30cde/384-5p	11	0.00978971
Ubiquitin-Proteasome Dependent Proteolysis_GA	miR-148/152	8	0.0210602
Ubiquitin-Proteasome Dependent Proteolysis_GA	miR-27ab	11	0.0131901
Ubiquitin-Proteasome Dependent Proteolysis_GA	miR-101	9	0.00782702
Ubiquitin-Proteasome Dependent Proteolysis_GA	miR-379	5	0.000238607
Ubiquitin-Proteasome Dependent Proteolysis_GA	miR-125/351	8	0.0436773
Ubiquitin-Proteasome Dependent Proteolysis_GA	miR-146	4	0.0438418
UBIQUITIN_MEDIATED_PROTEOLYSIS_MSigDB	miR-377	4	0.0184672
UBIQUITIN_MEDIATED_PROTEOLYSIS_MSigDB	miR-101	5	0.00400018
UBIQUITIN_MEDIATED_PROTEOLYSIS_MSigDB	miR-374/374ab	5	0.0033943
UBIQUITIN_MEDIATED_PROTEOLYSIS_MSigDB	miR-26ab/1297	4	0.0410159
UBIQUITIN_MEDIATED_PROTEOLYSIS_MSigDB	miR-144	4	0.019591
Vascularization_IPA	miR-9	9	0.0323753
Vascularization_IPA	miR-27ab	10	0.0353928
Vascularization_IPA	miR-185/882	8	0.00892104
Vascularization_IPA	miR-15/16/195/424/497	11	0.0413104
VEGF and S-1P Signaling_GA	miR-1/206	8	0.00161724
VEGF and S-1P Signaling_GA	miR-141/200a	6	0.0313652
VEGF and S-1P Signaling_GA	miR-132/212	6	0.00504004
VEGF and S-1P Signaling_GA	miR-374/374ab	7	0.00469118
VEGF Family Ligands and Receptor Interactions_GA	miR-148/152	6	0.0160469
VEGF Pathway_GA	miR-374/374ab	6	0.0349865
VEGF Pathway_GA	miR-326/330/330-5p	7	0.0194901
VEGF Pathway_GA	miR-1/206	6	0.0463459
VEGF Pathway_GA	miR-7/7ab	6	0.0231882
VEGF signaling pathway_KEGG	miR-185/882	5	0.0348743
VEGF signaling pathway_KEGG	miR-15/16/195/424/497	9	0.011895
VEGF signaling pathway_KEGG	miR-194	5	0.0142134
VEGF signaling pathway_KEGG	miR-217	4	0.0416123
VEGF signaling pathway_KEGG	miR-1/206	6	0.0244817
VEGF signaling pathway_KEGG	miR-181	7	0.0243462
VEGFPATHWAY_MSigDB	miR-326/330/330-5p	4	0.0208853
VEGFPATHWAY_MSigDB	miR-199/199-5p	4	0.00595491
Ventricular tachycardia_IPA	miR-34a/34b-5p/34c/34c-5p/449/449abc/699	4	0.035653
Ventricular tachycardia_IPA	miR-30a/30a-5p/30b/30b-5p/30cde/384-5p	5	0.0288395
Ventricular tachycardia_IPA	miR-141/200a	4	0.0449615
Wnt signaling pathway_KEGG	miR-199/199-5p	7	0.0430231
Wnt signaling pathway_KEGG	miR-144	10	0.0080865
Wnt signaling pathway_KEGG	miR-15/16/195/424/497	13	0.0335407
Wnt signaling pathway_KEGG	miR-194	12	2.13e-05
Wnt signaling pathway_KEGG	miR-486/486-5p	4	0.0279758
Wnt signaling pathway_KEGG	miR-132/212	9	0.0040715
Wnt signaling pathway_KEGG	miR-139-5p	7	0.0277522
Wnt Signaling Pathway_Wiki	miR-106/302	5	0.0446446
Wnt Signaling Pathway_Wiki	miR-194	4	0.0297135
WNT Signaling_GA	miR-221/222	8	0.0192206
WNT Signaling_GA	miR-155	7	0.012476
WNT Signaling_GA	miR-194	10	0.00535808
WNT Signaling_GA	miR-335/335-5p	8	0.0246414
WNTPATHWAY_MSigDB	miR-26ab/1297	4	0.035188
WNT_SIGNALING_MSigDB	miR-106/302	5	0.0446446
WNT_SIGNALING_MSigDB	miR-194	4	0.0297135

## Sheet: Complete list
※ CSP, Context Score Percentile; #TBS, number of total binding sites; #CS, number of conserved sites; #PCS, number of pooly conserved sites					TargetScanMouse 5.1			TargetScanHuman 5.1
Gene sets (Biological pathway/Cardiac disease)	miRNA family	Target gene	Full name	Max(CSP)	#TBS	#CS	#PCS	#TBS	#CS	#PCS
14-3-3 and Cell Cycle Regulation_GA	miR-320/320abcd	YWHAE	tyrosine 3-monooxygenase/tryptophan 5-monooxygenase activation protein, epsilon polypeptide	89	1	1	0	1	1	0
14-3-3 and Cell Cycle Regulation_GA	miR-320/320abcd	YWHAH	tyrosine 3-monooxygenase/tryptophan 5-monooxygenase activation protein, eta polypeptide	98	1	0	1	1	0	1
14-3-3 and Cell Cycle Regulation_GA	miR-320/320abcd	YWHAQ	tyrosine 3-monooxygenase/tryptophan 5-monooxygenase activation protein, theta polypeptide	62	1	1	0	1	1	0
14-3-3 and Cell Cycle Regulation_GA	miR-320/320abcd	YWHAZ	tyrosine 3-monooxygenase/tryptophan 5-monooxygenase activation protein, zeta polypeptide	89	1	1	0	1	1	0
14-3-3 and Regulation of BAD Activity_GA	miR-320/320abcd	CASP3	caspase 3, apoptosis-related cysteine peptidase	85	1	0	1	1	0	1
14-3-3 and Regulation of BAD Activity_GA	miR-320/320abcd	PRKAR1A	protein kinase, cAMP-dependent, regulatory, type I, alpha (tissue specific extinguisher 1)	70	1	1	0	1	1	0
14-3-3 and Regulation of BAD Activity_GA	miR-320/320abcd	YWHAE	tyrosine 3-monooxygenase/tryptophan 5-monooxygenase activation protein, epsilon polypeptide	89	1	1	0	1	1	0
14-3-3 and Regulation of BAD Activity_GA	miR-320/320abcd	YWHAH	tyrosine 3-monooxygenase/tryptophan 5-monooxygenase activation protein, eta polypeptide	98	1	0	1	1	0	1
14-3-3 and Regulation of BAD Activity_GA	miR-320/320abcd	YWHAQ	tyrosine 3-monooxygenase/tryptophan 5-monooxygenase activation protein, theta polypeptide	62	1	1	0	1	1	0
14-3-3 and Regulation of BAD Activity_GA	miR-320/320abcd	YWHAZ	tyrosine 3-monooxygenase/tryptophan 5-monooxygenase activation protein, zeta polypeptide	89	1	1	0	1	1	0
14-3-3 Induced Apoptosis_GA	miR-146	IRAK1	interleukin-1 receptor-associated kinase 1	98	3	2	1	2	2	0
14-3-3 Induced Apoptosis_GA	miR-146	PRKAR2A	protein kinase, cAMP-dependent, regulatory, type II, alpha	56	1	0	1	1	0	1
14-3-3 Induced Apoptosis_GA	miR-146	TRAF6	TNF receptor-associated factor 6	98	3	3	0	3	2	1
14-3-3 Induced Apoptosis_GA	miR-146	YWHAB	tyrosine 3-monooxygenase/tryptophan 5-monooxygenase activation protein, beta polypeptide	62	1	0	1	1	0	1
14-3-3 Induced Apoptosis_GA	miR-320/320abcd	CASP3	caspase 3, apoptosis-related cysteine peptidase	85	1	0	1	1	0	1
14-3-3 Induced Apoptosis_GA	miR-320/320abcd	IRAK2	interleukin-1 receptor-associated kinase 2	61	1	0	1	1	0	1
14-3-3 Induced Apoptosis_GA	miR-320/320abcd	MAPK1	mitogen-activated protein kinase 1	81	3	0	3	2	1	1
14-3-3 Induced Apoptosis_GA	miR-320/320abcd	PIK3CD	phosphoinositide-3-kinase, catalytic, delta polypeptide	74	1	0	1	1	0	1
14-3-3 Induced Apoptosis_GA	miR-320/320abcd	PRKAR1A	protein kinase, cAMP-dependent, regulatory, type I, alpha (tissue specific extinguisher 1)	70	1	1	0	1	1	0
14-3-3 Induced Apoptosis_GA	miR-320/320abcd	YWHAE	tyrosine 3-monooxygenase/tryptophan 5-monooxygenase activation protein, epsilon polypeptide	89	1	1	0	1	1	0
14-3-3 Induced Apoptosis_GA	miR-320/320abcd	YWHAH	tyrosine 3-monooxygenase/tryptophan 5-monooxygenase activation protein, eta polypeptide	98	1	0	1	1	0	1
14-3-3 Induced Apoptosis_GA	miR-320/320abcd	YWHAQ	tyrosine 3-monooxygenase/tryptophan 5-monooxygenase activation protein, theta polypeptide	62	1	1	0	1	1	0
14-3-3 Induced Apoptosis_GA	miR-320/320abcd	YWHAZ	tyrosine 3-monooxygenase/tryptophan 5-monooxygenase activation protein, zeta polypeptide	89	1	1	0	1	1	0
14-3-3 Induced Apoptosis_GA	miR-31	CASP2	caspase 2, apoptosis-related cysteine peptidase	89	1	0	1	1	0	1
14-3-3 Induced Apoptosis_GA	miR-31	PIK3C2A	phosphoinositide-3-kinase, class 2, alpha polypeptide	96	2	0	2	2	2	0
14-3-3 Induced Apoptosis_GA	miR-31	PPP3CA	protein phosphatase 3, catalytic subunit, alpha isozyme	76	1	1	0	1	1	0
14-3-3 Induced Apoptosis_GA	miR-31	YWHAE	tyrosine 3-monooxygenase/tryptophan 5-monooxygenase activation protein, epsilon polypeptide	86	1	1	0	1	1	0
14-3-3 Induced Apoptosis_GA	miR-31	YWHAH	tyrosine 3-monooxygenase/tryptophan 5-monooxygenase activation protein, eta polypeptide	64	1	0	1	1	0	1
14-3-3 Induced Apoptosis_GA	miR-139-5p	BCL2	B-cell CLL/lymphoma 2	85	2	0	2	3	0	3
14-3-3 Induced Apoptosis_GA	miR-139-5p	FOS	FBJ murine osteosarcoma viral oncogene homolog	86	1	1	0	2	1	1
14-3-3 Induced Apoptosis_GA	miR-139-5p	JUN	jun proto-oncogene	91	1	1	0	2	1	1
14-3-3 Induced Apoptosis_GA	miR-139-5p	PPP3CB	protein phosphatase 3, catalytic subunit, beta isozyme	74	1	0	1	1	0	1
14-3-3 Induced Apoptosis_GA	miR-139-5p	YWHAG	tyrosine 3-monooxygenase/tryptophan 5-monooxygenase activation protein, gamma polypeptide	83	1	1	0	2	1	1
14-3-3 Induced Apoptosis_GA	miR-139-5p	YWHAQ	tyrosine 3-monooxygenase/tryptophan 5-monooxygenase activation protein, theta polypeptide	75	2	1	1	2	1	1
14-3-3 Induced Apoptosis_GA	miR-7/7ab	BCL2	B-cell CLL/lymphoma 2	84	2	0	2	2	0	2
14-3-3 Induced Apoptosis_GA	miR-7/7ab	MAPK4	mitogen-activated protein kinase 4	77	1	0	1	1	0	1
14-3-3 Induced Apoptosis_GA	miR-7/7ab	PIK3CD	phosphoinositide-3-kinase, catalytic, delta polypeptide	93	2	1	1	4	1	3
14-3-3 Induced Apoptosis_GA	miR-7/7ab	PIK3R3	phosphoinositide-3-kinase, regulatory subunit 3 (gamma)	91	1	0	1	1	1	0
14-3-3 Induced Apoptosis_GA	miR-7/7ab	RELB	v-rel reticuloendotheliosis viral oncogene homolog B	96	1	0	1	1	1	0
14-3-3 Induced Apoptosis_GA	miR-7/7ab	TLR4	toll-like receptor 4	96	1	0	1	1	0	1
14-3-3 Induced Intracellular Signaling_GA	miR-27ab	EGFR	epidermal growth factor receptor	96	1	0	1	2	0	2
14-3-3 Induced Intracellular Signaling_GA	miR-27ab	FGF1	fibroblast growth factor 1 (acidic)	83	3	1	2	1	1	0
14-3-3 Induced Intracellular Signaling_GA	miR-27ab	FGF12	fibroblast growth factor 12	84	1	0	1	1	0	1
14-3-3 Induced Intracellular Signaling_GA	miR-27ab	INSR	insulin receptor	93	3	1	2	1	1	0
14-3-3 Induced Intracellular Signaling_GA	miR-27ab	KRAS	v-Ki-ras2 Kirsten rat sarcoma viral oncogene homolog	92	3	1	2	3	2	1
14-3-3 Induced Intracellular Signaling_GA	miR-27ab	LIFR	leukemia inhibitory factor receptor alpha	94	5	1	4	3	1	2
14-3-3 Induced Intracellular Signaling_GA	miR-27ab	MAP2K4	mitogen-activated protein kinase kinase 4	97	2	1	1	3	2	1
14-3-3 Induced Intracellular Signaling_GA	miR-27ab	MAPK14	mitogen-activated protein kinase 14	65	2	1	1	1	1	0
14-3-3 Induced Intracellular Signaling_GA	miR-27ab	MAPT	microtubule-associated protein tau	60	2	1	1	1	1	0
14-3-3 Induced Intracellular Signaling_GA	miR-27ab	PDGFRA	platelet-derived growth factor receptor, alpha polypeptide	88	1	1	0	1	1	0
14-3-3 Induced Intracellular Signaling_GA	miR-27ab	PPAP2B	phosphatidic acid phosphatase type 2B	74	2	0	2	1	1	0
14-3-3 Induced Intracellular Signaling_GA	miR-27ab	RPS6KA5	ribosomal protein S6 kinase, 90kDa, polypeptide 5	96	1	1	0	2	1	1
14-3-3 Induced Intracellular Signaling_GA	miR-27ab	RPS6KB1	ribosomal protein S6 kinase, 70kDa, polypeptide 1	75	2	1	1	2	1	1
14-3-3 Induced Intracellular Signaling_GA	miR-27ab	TSC1	tuberous sclerosis 1	99	1	1	0	1	1	0
14-3-3 Induced Intracellular Signaling_GA	miR-27ab	VEGFB	vascular endothelial growth factor B	84	1	0	1	1	0	1
14-3-3 Induced Intracellular Signaling_GA	miR-27ab	VEGFC	vascular endothelial growth factor C	84	1	1	0	2	1	1
14-3-3 Induced Intracellular Signaling_GA	miR-27ab	YWHAB	tyrosine 3-monooxygenase/tryptophan 5-monooxygenase activation protein, beta polypeptide	85	1	1	0	2	1	1
14-3-3 Induced Intracellular Signaling_GA	miR-155	BDNF	brain-derived neurotrophic factor	73	1	1	0	1	1	0
14-3-3 Induced Intracellular Signaling_GA	miR-155	CSF1R	colony stimulating factor 1 receptor	88	1	1	0	1	1	0
14-3-3 Induced Intracellular Signaling_GA	miR-155	EGFR	epidermal growth factor receptor	78	1	0	1	1	0	1
14-3-3 Induced Intracellular Signaling_GA	miR-155	GDF6	growth differentiation factor 6	99	1	1	0	1	1	0
14-3-3 Induced Intracellular Signaling_GA	miR-155	KRAS	v-Ki-ras2 Kirsten rat sarcoma viral oncogene homolog	81	2	1	1	2	1	1
14-3-3 Induced Intracellular Signaling_GA	miR-155	OGN	osteoglycin	90	1	0	1	1	0	1
14-3-3 Induced Intracellular Signaling_GA	miR-155	RPS6KB1	ribosomal protein S6 kinase, 70kDa, polypeptide 1	95	2	0	2	2	0	2
14-3-3 Induced Intracellular Signaling_GA	miR-155	YWHAZ	tyrosine 3-monooxygenase/tryptophan 5-monooxygenase activation protein, zeta polypeptide	81	1	1	0	1	1	0
14-3-3 Induced Intracellular Signaling_GA	miR-374/374ab	AKT1	v-akt murine thymoma viral oncogene homolog 1	96	1	1	0	1	1	0
14-3-3 Induced Intracellular Signaling_GA	miR-374/374ab	EPHA4	EPH receptor A4	94	1	1	0	1	1	0
14-3-3 Induced Intracellular Signaling_GA	miR-374/374ab	FGF13	fibroblast growth factor 13	68	1	0	1	1	0	1
14-3-3 Induced Intracellular Signaling_GA	miR-374/374ab	LIFR	leukemia inhibitory factor receptor alpha	73	3	0	3	3	0	3
14-3-3 Induced Intracellular Signaling_GA	miR-374/374ab	LTBP1	latent transforming growth factor beta binding protein 1	85	1	1	0	1	0	1
14-3-3 Induced Intracellular Signaling_GA	miR-374/374ab	MAP2K4	mitogen-activated protein kinase kinase 4	96	1	1	0	1	1	0
14-3-3 Induced Intracellular Signaling_GA	miR-374/374ab	MAP2K6	mitogen-activated protein kinase kinase 6	95	1	0	1	2	0	2
14-3-3 Induced Intracellular Signaling_GA	miR-374/374ab	MAPK6	mitogen-activated protein kinase 6	97	2	1	1	2	1	1
14-3-3 Induced Intracellular Signaling_GA	miR-374/374ab	OGN	osteoglycin	89	1	0	1	1	0	1
14-3-3 Induced Intracellular Signaling_GA	miR-374/374ab	PIK3C2A	phosphoinositide-3-kinase, class 2, alpha polypeptide	91	2	0	2	2	0	2
14-3-3 Induced Intracellular Signaling_GA	miR-374/374ab	PIK3R4	phosphoinositide-3-kinase, regulatory subunit 4	96	1	0	1	1	0	1
14-3-3 Induced Intracellular Signaling_GA	miR-374/374ab	PPAP2B	phosphatidic acid phosphatase type 2B	89	2	2	0	2	2	0
14-3-3 Induced Intracellular Signaling_GA	miR-374/374ab	PRKCD	protein kinase C, delta	84	1	0	1	1	0	1
14-3-3 Induced Intracellular Signaling_GA	miR-378/422a	GRB2	growth factor receptor-bound protein 2	92	2	1	1	1	1	0
14-3-3 Induced Intracellular Signaling_GA	miR-378/422a	IGF1	insulin-like growth factor 1 (somatomedin C)	81	1	0	1	2	0	2
14-3-3 Induced Intracellular Signaling_GA	miR-378/422a	IGF1R	insulin-like growth factor 1 receptor	70	3	1	2	2	1	1
14-3-3 Induced Intracellular Signaling_GA	miR-378/422a	MAP2K6	mitogen-activated protein kinase kinase 6	79	1	0	1	1	0	1
14-3-3 Induced Intracellular Signaling_GA	miR-378/422a	MAPK1	mitogen-activated protein kinase 1	96	1	1	0	1	1	0
14-3-3 Induced Intracellular Signaling_GA	miR-378/422a	RPS6KA2	ribosomal protein S6 kinase, 90kDa, polypeptide 2	74	1	0	1	3	0	3
14-3-3 Induced Intracellular Signaling_GA	miR-34a/34b-5p/34c/34c-5p/449/449abc/699	AXL	AXL receptor tyrosine kinase	94	1	1	0	1	1	0
14-3-3 Induced Intracellular Signaling_GA	miR-34a/34b-5p/34c/34c-5p/449/449abc/699	CSF1R	colony stimulating factor 1 receptor	92	1	1	0	1	1	0
14-3-3 Induced Intracellular Signaling_GA	miR-34a/34b-5p/34c/34c-5p/449/449abc/699	EPHA4	EPH receptor A4	87	1	0	1	2	0	2
14-3-3 Induced Intracellular Signaling_GA	miR-34a/34b-5p/34c/34c-5p/449/449abc/699	FGF13	fibroblast growth factor 13	66	1	0	1	1	0	1
14-3-3 Induced Intracellular Signaling_GA	miR-34a/34b-5p/34c/34c-5p/449/449abc/699	GFER	growth factor, augmenter of liver regeneration	87	1	0	1	1	0	1
14-3-3 Induced Intracellular Signaling_GA	miR-34a/34b-5p/34c/34c-5p/449/449abc/699	IGF1	insulin-like growth factor 1 (somatomedin C)	88	1	0	1	1	0	1
14-3-3 Induced Intracellular Signaling_GA	miR-34a/34b-5p/34c/34c-5p/449/449abc/699	MAP2K1	mitogen-activated protein kinase kinase 1	96	1	1	0	1	1	0
14-3-3 Induced Intracellular Signaling_GA	miR-34a/34b-5p/34c/34c-5p/449/449abc/699	MAPT	microtubule-associated protein tau	65	1	0	1	3	0	3
14-3-3 Induced Intracellular Signaling_GA	miR-34a/34b-5p/34c/34c-5p/449/449abc/699	MRAS	muscle RAS oncogene homolog	73	4	1	3	1	0	1
14-3-3 Induced Intracellular Signaling_GA	miR-34a/34b-5p/34c/34c-5p/449/449abc/699	PDGFRA	platelet-derived growth factor receptor, alpha polypeptide	96	2	2	0	2	2	0
14-3-3 Induced Intracellular Signaling_GA	miR-34a/34b-5p/34c/34c-5p/449/449abc/699	PLCB1	phospholipase C, beta 1 (phosphoinositide-specific)	88	1	0	1	1	0	1
14-3-3 Induced Intracellular Signaling_GA	miR-34a/34b-5p/34c/34c-5p/449/449abc/699	PRKCB	protein kinase C, beta	94	1	0	1	1	0	1
14-3-3 Induced Intracellular Signaling_GA	miR-34a/34b-5p/34c/34c-5p/449/449abc/699	PRKD1	protein kinase D1	80	1	1	0	2	1	1
14-3-3 Induced Intracellular Signaling_GA	miR-34a/34b-5p/34c/34c-5p/449/449abc/699	RPS6KA4	ribosomal protein S6 kinase, 90kDa, polypeptide 4	76	1	1	0	2	1	1
14-3-3 Induced Intracellular Signaling_GA	miR-34a/34b-5p/34c/34c-5p/449/449abc/699	RRAS	related RAS viral (r-ras) oncogene homolog	98	1	1	0	2	1	1
14-3-3 Induced Intracellular Signaling_GA	miR-34a/34b-5p/34c/34c-5p/449/449abc/699	SEMA4B	sema domain, immunoglobulin domain (Ig), transmembrane domain (TM) and short cytoplasmic domain, (semaphorin) 4B	78	2	1	1	1	1	0
14-3-3 Induced Intracellular Signaling_GA	miR-34a/34b-5p/34c/34c-5p/449/449abc/699	TGFB3	transforming growth factor, beta 3	68	2	0	2	1	0	1
14-3-3 Induced Intracellular Signaling_GA	miR-29abc	FOS	FBJ murine osteosarcoma viral oncogene homolog	69	1	1	0	1	1	0
14-3-3 Induced Intracellular Signaling_GA	miR-29abc	IGF1	insulin-like growth factor 1 (somatomedin C)	96	2	2	0	2	2	0
14-3-3 Induced Intracellular Signaling_GA	miR-29abc	MAP2K4	mitogen-activated protein kinase kinase 4	74	1	0	1	1	1	0
14-3-3 Induced Intracellular Signaling_GA	miR-29abc	PDGFC	platelet derived growth factor C	95	1	1	0	1	1	0
14-3-3 Induced Intracellular Signaling_GA	miR-29abc	PDGFRA	platelet-derived growth factor receptor, alpha polypeptide	84	2	0	2	1	0	1
14-3-3 Induced Intracellular Signaling_GA	miR-29abc	PDGFRB	platelet-derived growth factor receptor, beta polypeptide	84	1	1	0	1	1	0
14-3-3 Induced Intracellular Signaling_GA	miR-29abc	PIK3R1	phosphoinositide-3-kinase, regulatory subunit 1 (alpha)	79	1	1	0	1	1	0
14-3-3 Induced Intracellular Signaling_GA	miR-29abc	PIK3R3	phosphoinositide-3-kinase, regulatory subunit 3 (gamma)	69	1	1	0	1	1	0
14-3-3 Induced Intracellular Signaling_GA	miR-29abc	RRAS2	related RAS viral (r-ras) oncogene homolog 2	60	1	0	1	1	0	1
14-3-3 Induced Intracellular Signaling_GA	miR-29abc	TNFRSF1A	tumor necrosis factor receptor superfamily, member 1A	93	1	1	0	1	1	0
14-3-3 Induced Intracellular Signaling_GA	miR-29abc	TUBB2A	tubulin, beta 2A	90	1	0	1	1	1	0
14-3-3 Induced Intracellular Signaling_GA	miR-29abc	YWHAE	tyrosine 3-monooxygenase/tryptophan 5-monooxygenase activation protein, epsilon polypeptide	64	1	1	0	1	1	0
14-3-3 Induced Intracellular Signaling_GA	miR-139-5p	BMP6	bone morphogenetic protein 6	87	1	0	1	1	0	1
14-3-3 Induced Intracellular Signaling_GA	miR-139-5p	FOS	FBJ murine osteosarcoma viral oncogene homolog	86	1	1	0	2	1	1
14-3-3 Induced Intracellular Signaling_GA	miR-139-5p	GDF10	growth differentiation factor 10	99	1	1	0	1	1	0
14-3-3 Induced Intracellular Signaling_GA	miR-139-5p	HDGF	hepatoma-derived growth factor	67	1	1	0	1	1	0
14-3-3 Induced Intracellular Signaling_GA	miR-139-5p	IGF1R	insulin-like growth factor 1 receptor	70	2	1	1	2	1	1
14-3-3 Induced Intracellular Signaling_GA	miR-139-5p	JUN	jun proto-oncogene	91	1	1	0	2	1	1
14-3-3 Induced Intracellular Signaling_GA	miR-139-5p	PRKCA	protein kinase C, alpha	62	1	0	1	2	0	2
14-3-3 Induced Intracellular Signaling_GA	miR-139-5p	RPS6KB1	ribosomal protein S6 kinase, 70kDa, polypeptide 1	67	2	0	2	1	0	1
14-3-3 Induced Intracellular Signaling_GA	miR-139-5p	YWHAG	tyrosine 3-monooxygenase/tryptophan 5-monooxygenase activation protein, gamma polypeptide	83	1	1	0	2	1	1
14-3-3 Induced Intracellular Signaling_GA	miR-139-5p	YWHAQ	tyrosine 3-monooxygenase/tryptophan 5-monooxygenase activation protein, theta polypeptide	75	2	1	1	2	1	1
14-3-3 Induced Intracellular Signaling_GA	miR-221/222	BMP6	bone morphogenetic protein 6	70	1	0	1	2	0	2
14-3-3 Induced Intracellular Signaling_GA	miR-221/222	CXCL12	chemokine (C-X-C motif) ligand 12	99	1	1	0	2	1	1
14-3-3 Induced Intracellular Signaling_GA	miR-221/222	FOS	FBJ murine osteosarcoma viral oncogene homolog	93	1	1	0	1	1	0
14-3-3 Induced Intracellular Signaling_GA	miR-221/222	IGF1	insulin-like growth factor 1 (somatomedin C)	57	2	0	2	1	1	0
14-3-3 Induced Intracellular Signaling_GA	miR-221/222	KIT	v-kit Hardy-Zuckerman 4 feline sarcoma viral oncogene homolog	99	2	1	1	2	1	1
14-3-3 Induced Intracellular Signaling_GA	miR-221/222	LIFR	leukemia inhibitory factor receptor alpha	89	3	2	1	1	0	1
14-3-3 Induced Intracellular Signaling_GA	miR-221/222	PDGFA	platelet-derived growth factor alpha polypeptide	64	1	0	1	1	1	0
14-3-3 Induced Intracellular Signaling_GA	miR-221/222	PPAP2B	phosphatidic acid phosphatase type 2B	91	1	0	1	1	0	1
14-3-3 Induced Intracellular Signaling_GA	miR-221/222	PRKCH	protein kinase C, eta	63	1	0	1	1	0	1
14-3-3 Induced Intracellular Signaling_GA	miR-221/222	TIMP3	TIMP metallopeptidase inhibitor 3	74	2	2	0	1	1	0
14-3-3 Induced Intracellular Signaling_GA	miR-221/222	YWHAG	tyrosine 3-monooxygenase/tryptophan 5-monooxygenase activation protein, gamma polypeptide	82	1	1	0	2	1	1
14-3-3 Induced Intracellular Signaling_GA	miR-486/486-5p	FGF13	fibroblast growth factor 13	86	1	0	1	1	0	1
14-3-3 Induced Intracellular Signaling_GA	miR-486/486-5p	IGF1	insulin-like growth factor 1 (somatomedin C)	77	2	0	2	2	1	1
14-3-3 Induced Intracellular Signaling_GA	miR-486/486-5p	LIFR	leukemia inhibitory factor receptor alpha	68	2	0	2	2	0	2
14-3-3 Induced Intracellular Signaling_GA	miR-486/486-5p	PIK3R1	phosphoinositide-3-kinase, regulatory subunit 1 (alpha)	94	2	1	1	1	1	0
14-3-3 Induced Intracellular Signaling_GA	miR-486/486-5p	RPS6KB1	ribosomal protein S6 kinase, 70kDa, polypeptide 1	84	2	0	2	2	0	2
14-3-3 Induced Intracellular Signaling_GA	miR-141/200a	CXCL12	chemokine (C-X-C motif) ligand 12	98	2	2	0	2	2	0
14-3-3 Induced Intracellular Signaling_GA	miR-141/200a	EPHA2	EPH receptor A2	98	1	1	0	1	1	0
14-3-3 Induced Intracellular Signaling_GA	miR-141/200a	GRB2	growth factor receptor-bound protein 2	93	1	1	0	1	1	0
14-3-3 Induced Intracellular Signaling_GA	miR-141/200a	IGF2	insulin-like growth factor 2 (somatomedin A)	76	1	1	0	1	1	0
14-3-3 Induced Intracellular Signaling_GA	miR-141/200a	MAP2K4	mitogen-activated protein kinase kinase 4	94	2	2	0	2	2	0
14-3-3 Induced Intracellular Signaling_GA	miR-141/200a	MAPK6	mitogen-activated protein kinase 6	70	1	0	1	1	0	1
14-3-3 Induced Intracellular Signaling_GA	miR-141/200a	PDGFRA	platelet-derived growth factor receptor, alpha polypeptide	90	3	0	3	4	0	4
14-3-3 Induced Intracellular Signaling_GA	miR-141/200a	PRKCB	protein kinase C, beta	98	2	0	2	2	0	2
14-3-3 Induced Intracellular Signaling_GA	miR-141/200a	PRKD1	protein kinase D1	86	1	0	1	2	0	2
14-3-3 Induced Intracellular Signaling_GA	miR-141/200a	SRC	v-src sarcoma (Schmidt-Ruppin A-2) viral oncogene homolog (avian)	95	1	1	0	1	1	0
14-3-3 Induced Intracellular Signaling_GA	miR-141/200a	TGFB2	transforming growth factor, beta 2	98	3	2	1	1	1	0
14-3-3 Induced Intracellular Signaling_GA	miR-141/200a	YAP1	Yes-associated protein 1	88	2	0	2	2	1	1
14-3-3 Induced Intracellular Signaling_GA	miR-141/200a	YWHAG	tyrosine 3-monooxygenase/tryptophan 5-monooxygenase activation protein, gamma polypeptide	91	1	1	0	3	1	2
Activation of cAMP-Dependent PKA_GA	miR-204/211	ADCY6	adenylate cyclase 6	88	2	2	0	2	2	0
Activation of cAMP-Dependent PKA_GA	miR-204/211	ADRB1	adrenergic, beta-1-, receptor	84	1	0	1	1	0	1
Activation of cAMP-Dependent PKA_GA	miR-204/211	AKAP1	A kinase (PRKA) anchor protein 1	88	1	1	0	1	1	0
Activation of cAMP-Dependent PKA_GA	miR-204/211	AKAP2	A kinase (PRKA) anchor protein 2	64	3	1	2	2	1	1
Activation of cAMP-Dependent PKA_GA	miR-204/211	CAMK1	calcium/calmodulin-dependent protein kinase I	98	1	1	0	1	1	0
Activation of cAMP-Dependent PKA_GA	miR-204/211	EPHA4	EPH receptor A4	84	2	0	2	1	0	1
Activation of cAMP-Dependent PKA_GA	miR-204/211	ITPR1	inositol 1,4,5-triphosphate receptor, type 1	98	1	1	0	2	1	1
Activation of cAMP-Dependent PKA_GA	miR-204/211	KCTD1	potassium channel tetramerisation domain containing 1	83	1	0	1	1	0	1
Activation of cAMP-Dependent PKA_GA	miR-204/211	KCTD9	potassium channel tetramerisation domain containing 9	63	1	0	1	1	0	1
Activation of cAMP-Dependent PKA_GA	miR-204/211	LIFR	leukemia inhibitory factor receptor alpha	66	1	0	1	1	0	1
Activation of cAMP-Dependent PKA_GA	miR-204/211	LTBP1	latent transforming growth factor beta binding protein 1	94	2	0	2	1	0	1
Activation of cAMP-Dependent PKA_GA	miR-204/211	PHKB	phosphorylase kinase, beta	94	1	0	1	1	0	1
Activation of cAMP-Dependent PKA_GA	miR-204/211	PPP1R9A	protein phosphatase 1, regulatory (inhibitor) subunit 9A	86	2	0	2	4	0	4
Activation of cAMP-Dependent PKA_GA	miR-204/211	PPP3R1	protein phosphatase 3, regulatory subunit B, alpha	84	2	1	1	1	1	0
Activation of cAMP-Dependent PKA_GA	miR-204/211	SHC1	SHC (Src homology 2 domain containing) transforming protein 1	95	2	1	1	1	1	0
Activation of cAMP-Dependent PKA_GA	miR-204/211	SOS1	son of sevenless homolog 1 (Drosophila)	80	4	1	3	4	1	3
Activation of cAMP-Dependent PKA_GA	miR-494	ADCY6	adenylate cyclase 6	65	1	0	1	2	1	1
Activation of cAMP-Dependent PKA_GA	miR-494	ADCY7	adenylate cyclase 7	87	1	0	1	2	1	1
Activation of cAMP-Dependent PKA_GA	miR-494	AKAP2	A kinase (PRKA) anchor protein 2	80	2	0	2	2	0	2
Activation of cAMP-Dependent PKA_GA	miR-494	AKAP7	A kinase (PRKA) anchor protein 7	98	2	0	2	2	0	2
Activation of cAMP-Dependent PKA_GA	miR-494	AKAP8	A kinase (PRKA) anchor protein 8	99	3	0	3	2	0	2
Activation of cAMP-Dependent PKA_GA	miR-494	CAMK1	calcium/calmodulin-dependent protein kinase I	95	1	0	1	1	0	1
Activation of cAMP-Dependent PKA_GA	miR-494	CLIC5	chloride intracellular channel 5	61	2	0	2	3	0	3
Activation of cAMP-Dependent PKA_GA	miR-494	DDR1	discoidin domain receptor tyrosine kinase 1	68	1	0	1	1	0	1
Activation of cAMP-Dependent PKA_GA	miR-494	GNAI1	guanine nucleotide binding protein (G protein), alpha inhibiting activity polypeptide 1	69	1	0	1	2	0	2
Activation of cAMP-Dependent PKA_GA	miR-494	IGF1R	insulin-like growth factor 1 receptor	86	1	1	0	2	1	1
Activation of cAMP-Dependent PKA_GA	miR-494	KCTD13	potassium channel tetramerisation domain containing 13	79	1	0	1	1	0	1
Activation of cAMP-Dependent PKA_GA	miR-494	KIT	v-kit Hardy-Zuckerman 4 feline sarcoma viral oncogene homolog	78	1	0	1	1	0	1
Activation of cAMP-Dependent PKA_GA	miR-494	PPP1R3B	protein phosphatase 1, regulatory (inhibitor) subunit 3B	90	3	0	3	1	0	1
Activation of cAMP-Dependent PKA_GA	miR-494	PPP1R8	protein phosphatase 1, regulatory (inhibitor) subunit 8	75	1	0	1	1	0	1
Activation of cAMP-Dependent PKA_GA	miR-494	PRKCD	protein kinase C, delta	63	1	0	1	1	0	1
Activation of cAMP-Dependent PKA_GA	miR-494	RAP1B	RAP1B, member of RAS oncogene family	90	1	1	0	2	1	1
Activation of cAMP-Dependent PKA_GA	miR-494	ROCK1	Rho-associated, coiled-coil containing protein kinase 1	95	2	1	1	2	1	1
Activation of cAMP-Dependent PKA_GA	miR-494	SCN5A	sodium channel, voltage-gated, type V, alpha subunit	73	1	0	1	1	0	1
Activation of cAMP-Dependent PKA_GA	miR-27ab	ADCY6	adenylate cyclase 6	86	1	1	0	1	1	0
Activation of cAMP-Dependent PKA_GA	miR-27ab	ADD1	adducin 1 (alpha)	96	1	0	1	1	1	0
Activation of cAMP-Dependent PKA_GA	miR-27ab	ATF1	activating transcription factor 1	73	1	0	1	1	0	1
Activation of cAMP-Dependent PKA_GA	miR-27ab	CALM3	calmodulin 3 (phosphorylase kinase, delta)	71	1	1	0	1	1	0
Activation of cAMP-Dependent PKA_GA	miR-27ab	CLCN3	chloride channel 3	88	2	2	0	1	0	1
Activation of cAMP-Dependent PKA_GA	miR-27ab	CLIC5	chloride intracellular channel 5	95	1	0	1	2	0	2
Activation of cAMP-Dependent PKA_GA	miR-27ab	CREB1	cAMP responsive element binding protein 1	98	1	1	0	1	1	0
Activation of cAMP-Dependent PKA_GA	miR-27ab	EGFR	epidermal growth factor receptor	96	1	0	1	2	0	2
Activation of cAMP-Dependent PKA_GA	miR-27ab	FGF1	fibroblast growth factor 1 (acidic)	83	3	1	2	1	1	0
Activation of cAMP-Dependent PKA_GA	miR-27ab	FGF12	fibroblast growth factor 12	84	1	0	1	1	0	1
Activation of cAMP-Dependent PKA_GA	miR-27ab	GNB4	guanine nucleotide binding protein (G protein), beta polypeptide 4	72	1	0	1	1	1	0
Activation of cAMP-Dependent PKA_GA	miR-27ab	GNG12	guanine nucleotide binding protein (G protein), gamma 12	94	1	1	0	1	1	0
Activation of cAMP-Dependent PKA_GA	miR-27ab	GYS1	glycogen synthase 1 (muscle)	74	1	0	1	1	0	1
Activation of cAMP-Dependent PKA_GA	miR-27ab	INSR	insulin receptor	93	3	1	2	1	1	0
Activation of cAMP-Dependent PKA_GA	miR-27ab	KRAS	v-Ki-ras2 Kirsten rat sarcoma viral oncogene homolog	92	3	1	2	3	2	1
Activation of cAMP-Dependent PKA_GA	miR-27ab	LIFR	leukemia inhibitory factor receptor alpha	94	5	1	4	3	1	2
Activation of cAMP-Dependent PKA_GA	miR-27ab	NTN1	netrin 1	92	1	1	0	1	1	0
Activation of cAMP-Dependent PKA_GA	miR-27ab	PDE3A	phosphodiesterase 3A, cGMP-inhibited	78	2	1	1	1	1	0
Activation of cAMP-Dependent PKA_GA	miR-27ab	PDGFRA	platelet-derived growth factor receptor, alpha polypeptide	88	1	1	0	1	1	0
Activation of cAMP-Dependent PKA_GA	miR-27ab	PPAP2B	phosphatidic acid phosphatase type 2B	74	2	0	2	1	1	0
Activation of cAMP-Dependent PKA_GA	miR-27ab	SOS1	son of sevenless homolog 1 (Drosophila)	58	4	3	1	5	3	2
Activation of cAMP-Dependent PKA_GA	miR-27ab	VEGFB	vascular endothelial growth factor B	84	1	0	1	1	0	1
Activation of cAMP-Dependent PKA_GA	miR-27ab	VEGFC	vascular endothelial growth factor C	84	1	1	0	2	1	1
Activation of cAMP-Dependent PKA_GA	miR-27ab	YWHAB	tyrosine 3-monooxygenase/tryptophan 5-monooxygenase activation protein, beta polypeptide	85	1	1	0	2	1	1
Activation of cAMP-Dependent PKA_GA	miR-34a/34b-5p/34c/34c-5p/449/449abc/699	ADRA1D	adrenergic, alpha-1D-, receptor	72	3	0	3	2	0	2
Activation of cAMP-Dependent PKA_GA	miR-34a/34b-5p/34c/34c-5p/449/449abc/699	AKAP6	A kinase (PRKA) anchor protein 6	85	2	1	1	1	1	0
Activation of cAMP-Dependent PKA_GA	miR-34a/34b-5p/34c/34c-5p/449/449abc/699	AXL	AXL receptor tyrosine kinase	94	1	1	0	1	1	0
Activation of cAMP-Dependent PKA_GA	miR-34a/34b-5p/34c/34c-5p/449/449abc/699	CSF1R	colony stimulating factor 1 receptor	92	1	1	0	1	1	0
Activation of cAMP-Dependent PKA_GA	miR-34a/34b-5p/34c/34c-5p/449/449abc/699	EPHA4	EPH receptor A4	87	1	0	1	2	0	2
Activation of cAMP-Dependent PKA_GA	miR-34a/34b-5p/34c/34c-5p/449/449abc/699	FGF13	fibroblast growth factor 13	66	1	0	1	1	0	1
Activation of cAMP-Dependent PKA_GA	miR-34a/34b-5p/34c/34c-5p/449/449abc/699	GFER	growth factor, augmenter of liver regeneration	87	1	0	1	1	0	1
Activation of cAMP-Dependent PKA_GA	miR-34a/34b-5p/34c/34c-5p/449/449abc/699	IGF1	insulin-like growth factor 1 (somatomedin C)	88	1	0	1	1	0	1
Activation of cAMP-Dependent PKA_GA	miR-34a/34b-5p/34c/34c-5p/449/449abc/699	ITPR3	inositol 1,4,5-triphosphate receptor, type 3	55	1	0	1	1	0	1
Activation of cAMP-Dependent PKA_GA	miR-34a/34b-5p/34c/34c-5p/449/449abc/699	KCNK3	potassium channel, subfamily K, member 3	94	2	1	1	1	0	1
Activation of cAMP-Dependent PKA_GA	miR-34a/34b-5p/34c/34c-5p/449/449abc/699	MAP2K1	mitogen-activated protein kinase kinase 1	96	1	1	0	1	1	0
Activation of cAMP-Dependent PKA_GA	miR-34a/34b-5p/34c/34c-5p/449/449abc/699	MRAS	muscle RAS oncogene homolog	73	4	1	3	1	0	1
Activation of cAMP-Dependent PKA_GA	miR-34a/34b-5p/34c/34c-5p/449/449abc/699	PDGFRA	platelet-derived growth factor receptor, alpha polypeptide	96	2	2	0	2	2	0
Activation of cAMP-Dependent PKA_GA	miR-34a/34b-5p/34c/34c-5p/449/449abc/699	PLCB1	phospholipase C, beta 1 (phosphoinositide-specific)	88	1	0	1	1	0	1
Activation of cAMP-Dependent PKA_GA	miR-34a/34b-5p/34c/34c-5p/449/449abc/699	PPP1R10	protein phosphatase 1, regulatory (inhibitor) subunit 10	71	1	1	0	1	1	0
Activation of cAMP-Dependent PKA_GA	miR-34a/34b-5p/34c/34c-5p/449/449abc/699	PPP1R11	protein phosphatase 1, regulatory (inhibitor) subunit 11	97	2	2	0	3	2	1
Activation of cAMP-Dependent PKA_GA	miR-34a/34b-5p/34c/34c-5p/449/449abc/699	PRKACB	protein kinase, cAMP-dependent, catalytic, beta	85	2	1	1	1	0	1
Activation of cAMP-Dependent PKA_GA	miR-34a/34b-5p/34c/34c-5p/449/449abc/699	PRKCB	protein kinase C, beta	94	1	0	1	1	0	1
Activation of cAMP-Dependent PKA_GA	miR-34a/34b-5p/34c/34c-5p/449/449abc/699	PRKD1	protein kinase D1	80	1	1	0	2	1	1
Activation of cAMP-Dependent PKA_GA	miR-34a/34b-5p/34c/34c-5p/449/449abc/699	ROCK1	Rho-associated, coiled-coil containing protein kinase 1	78	1	0	1	1	0	1
Activation of cAMP-Dependent PKA_GA	miR-34a/34b-5p/34c/34c-5p/449/449abc/699	RRAS	related RAS viral (r-ras) oncogene homolog	98	1	1	0	2	1	1
Activation of cAMP-Dependent PKA_GA	miR-34a/34b-5p/34c/34c-5p/449/449abc/699	SEMA4B	sema domain, immunoglobulin domain (Ig), transmembrane domain (TM) and short cytoplasmic domain, (semaphorin) 4B	78	2	1	1	1	1	0
Activation of cAMP-Dependent PKA_GA	miR-34a/34b-5p/34c/34c-5p/449/449abc/699	TGFB3	transforming growth factor, beta 3	68	2	0	2	1	0	1
Activation of cAMP-Dependent PKA_GA	miR-31	ADCY6	adenylate cyclase 6	88	1	1	0	3	1	2
Activation of cAMP-Dependent PKA_GA	miR-31	AKAP7	A kinase (PRKA) anchor protein 7	97	2	0	2	3	0	3
Activation of cAMP-Dependent PKA_GA	miR-31	CAMK2D	calcium/calmodulin-dependent protein kinase II delta	99	1	1	0	1	1	0
Activation of cAMP-Dependent PKA_GA	miR-31	CLCN3	chloride channel 3	80	1	1	0	1	0	1
Activation of cAMP-Dependent PKA_GA	miR-31	FGF12	fibroblast growth factor 12	68	1	0	1	1	0	1
Activation of cAMP-Dependent PKA_GA	miR-31	GNA13	guanine nucleotide binding protein (G protein), alpha 13	80	1	0	1	1	1	0
Activation of cAMP-Dependent PKA_GA	miR-31	PPP1R3D	protein phosphatase 1, regulatory (inhibitor) subunit 3D	82	2	0	2	2	0	2
Activation of cAMP-Dependent PKA_GA	miR-31	PPP1R7	protein phosphatase 1, regulatory (inhibitor) subunit 7	98	1	0	1	1	0	1
Activation of cAMP-Dependent PKA_GA	miR-31	PPP1R9A	protein phosphatase 1, regulatory (inhibitor) subunit 9A	99	1	1	0	1	1	0
Activation of cAMP-Dependent PKA_GA	miR-31	PPP1R9B	protein phosphatase 1, regulatory (inhibitor) subunit 9B	89	2	0	2	1	0	1
Activation of cAMP-Dependent PKA_GA	miR-31	PPP3CA	protein phosphatase 3, catalytic subunit, alpha isozyme	76	1	1	0	1	1	0
Activation of cAMP-Dependent PKA_GA	miR-31	YWHAE	tyrosine 3-monooxygenase/tryptophan 5-monooxygenase activation protein, epsilon polypeptide	86	1	1	0	1	1	0
Activation of cAMP-Dependent PKA_GA	miR-31	YWHAH	tyrosine 3-monooxygenase/tryptophan 5-monooxygenase activation protein, eta polypeptide	64	1	0	1	1	0	1
Activation of cAMP-Dependent PKA_GA	miR-365	ADCY6	adenylate cyclase 6	56	2	1	1	1	1	0
Activation of cAMP-Dependent PKA_GA	miR-365	ADD3	adducin 3 (gamma)	97	1	0	1	1	0	1
Activation of cAMP-Dependent PKA_GA	miR-365	AKAP6	A kinase (PRKA) anchor protein 6	87	1	0	1	1	0	1
Activation of cAMP-Dependent PKA_GA	miR-365	BDNF	brain-derived neurotrophic factor	84	1	1	0	1	1	0
Activation of cAMP-Dependent PKA_GA	miR-365	PRKAR2A	protein kinase, cAMP-dependent, regulatory, type II, alpha	88	1	1	0	1	1	0
Activation of cAMP-Dependent PKA_GA	miR-365	PSIP1	PC4 and SFRS1 interacting protein 1	63	1	0	1	1	0	1
Activation of cAMP-Dependent PKA_GA	miR-365	SOS1	son of sevenless homolog 1 (Drosophila)	83	2	0	2	1	0	1
Activation of cAMP-Dependent PKA_GA	miR-365	YWHAH	tyrosine 3-monooxygenase/tryptophan 5-monooxygenase activation protein, eta polypeptide	74	1	0	1	1	0	1
Activation of cAMP-Dependent PKA_GA	miR-221/222	ADD3	adducin 3 (gamma)	96	1	0	1	1	0	1
Activation of cAMP-Dependent PKA_GA	miR-221/222	AKAP6	A kinase (PRKA) anchor protein 6	63	1	0	1	1	0	1
Activation of cAMP-Dependent PKA_GA	miR-221/222	BMP6	bone morphogenetic protein 6	70	1	0	1	2	0	2
Activation of cAMP-Dependent PKA_GA	miR-221/222	CXCL12	chemokine (C-X-C motif) ligand 12	99	1	1	0	2	1	1
Activation of cAMP-Dependent PKA_GA	miR-221/222	GNAI2	guanine nucleotide binding protein (G protein), alpha inhibiting activity polypeptide 2	75	1	1	0	1	1	0
Activation of cAMP-Dependent PKA_GA	miR-221/222	GNAI3	guanine nucleotide binding protein (G protein), alpha inhibiting activity polypeptide 3	82	2	1	1	2	1	1
Activation of cAMP-Dependent PKA_GA	miR-221/222	GNB1	guanine nucleotide binding protein (G protein), beta polypeptide 1	61	1	0	1	1	0	1
Activation of cAMP-Dependent PKA_GA	miR-221/222	GNG12	guanine nucleotide binding protein (G protein), gamma 12	79	1	0	1	1	0	1
Activation of cAMP-Dependent PKA_GA	miR-221/222	IGF1	insulin-like growth factor 1 (somatomedin C)	57	2	0	2	1	1	0
Activation of cAMP-Dependent PKA_GA	miR-221/222	KIT	v-kit Hardy-Zuckerman 4 feline sarcoma viral oncogene homolog	99	2	1	1	2	1	1
Activation of cAMP-Dependent PKA_GA	miR-221/222	LIFR	leukemia inhibitory factor receptor alpha	89	3	2	1	1	0	1
Activation of cAMP-Dependent PKA_GA	miR-221/222	PDGFA	platelet-derived growth factor alpha polypeptide	64	1	0	1	1	1	0
Activation of cAMP-Dependent PKA_GA	miR-221/222	PPAP2B	phosphatidic acid phosphatase type 2B	91	1	0	1	1	0	1
Activation of cAMP-Dependent PKA_GA	miR-221/222	PPP3R1	protein phosphatase 3, regulatory subunit B, alpha	94	2	1	1	2	1	1
Activation of cAMP-Dependent PKA_GA	miR-221/222	PRKCH	protein kinase C, eta	63	1	0	1	1	0	1
Activation of cAMP-Dependent PKA_GA	miR-221/222	TIMP3	TIMP metallopeptidase inhibitor 3	74	2	2	0	1	1	0
Activation of cAMP-Dependent PKA_GA	miR-221/222	YWHAG	tyrosine 3-monooxygenase/tryptophan 5-monooxygenase activation protein, gamma polypeptide	82	1	1	0	2	1	1
Activation of cAMP-Dependent PKA_GA	miR-326/330/330-5p	ELK1	ELK1, member of ETS oncogene family	99	1	1	0	1	1	0
Activation of cAMP-Dependent PKA_GA	miR-326/330/330-5p	EPHA4	EPH receptor A4	79	1	0	1	1	0	1
Activation of cAMP-Dependent PKA_GA	miR-326/330/330-5p	EPHB3	EPH receptor B3	92	2	1	1	2	1	1
Activation of cAMP-Dependent PKA_GA	miR-326/330/330-5p	FGF1	fibroblast growth factor 1 (acidic)	80	2	0	2	1	0	1
Activation of cAMP-Dependent PKA_GA	miR-326/330/330-5p	GNAO1	guanine nucleotide binding protein (G protein), alpha activating activity polypeptide O	90	3	0	3	4	0	4
Activation of cAMP-Dependent PKA_GA	miR-326/330/330-5p	GYS1	glycogen synthase 1 (muscle)	70	1	0	1	2	0	2
Activation of cAMP-Dependent PKA_GA	miR-326/330/330-5p	KCTD12	potassium channel tetramerisation domain containing 12	81	1	0	1	1	0	1
Activation of cAMP-Dependent PKA_GA	miR-326/330/330-5p	MAPK1	mitogen-activated protein kinase 1	70	3	1	2	4	0	4
Activation of cAMP-Dependent PKA_GA	miR-326/330/330-5p	MRAS	muscle RAS oncogene homolog	92	4	0	4	3	0	3
Activation of cAMP-Dependent PKA_GA	miR-326/330/330-5p	NTN1	netrin 1	91	1	1	0	2	1	1
Activation of cAMP-Dependent PKA_GA	miR-326/330/330-5p	PDGFRA	platelet-derived growth factor receptor, alpha polypeptide	55	1	0	1	1	0	1
Activation of cAMP-Dependent PKA_GA	miR-326/330/330-5p	PPP1R1B	protein phosphatase 1, regulatory (inhibitor) subunit 1B	97	1	0	1	1	0	1
Activation of cAMP-Dependent PKA_GA	miR-326/330/330-5p	PPP1R3F	protein phosphatase 1, regulatory (inhibitor) subunit 3F	99	2	1	1	1	1	0
Activation of cAMP-Dependent PKA_GA	miR-326/330/330-5p	PPP3CB	protein phosphatase 3, catalytic subunit, beta isozyme	96	1	0	1	1	0	1
Activation of cAMP-Dependent PKA_GA	miR-326/330/330-5p	PRKAR2A	protein kinase, cAMP-dependent, regulatory, type II, alpha	72	1	0	1	2	0	2
Activation of cAMP-Dependent PKA_GA	miR-326/330/330-5p	PRKCA	protein kinase C, alpha	62	3	0	3	6	0	6
Activation of cAMP-Dependent PKA_GA	miR-326/330/330-5p	RHOA	ras homolog gene family, member A	77	1	0	1	1	0	1
Activation of cAMP-Dependent PKA_GA	miR-326/330/330-5p	SHC1	SHC (Src homology 2 domain containing) transforming protein 1	54	1	0	1	2	0	2
Activation of cAMP-Dependent PKA_GA	miR-326/330/330-5p	SOS1	son of sevenless homolog 1 (Drosophila)	74	1	0	1	2	0	2
Activation of cAMP-Dependent PKA_GA	miR-326/330/330-5p	TIMP2	TIMP metallopeptidase inhibitor 2	84	1	0	1	1	0	1
Activation of PKA through GPCR_GA	miR-27ab	CALM3	calmodulin 3 (phosphorylase kinase, delta)	71	1	1	0	1	1	0
Activation of PKA through GPCR_GA	miR-27ab	CLCN3	chloride channel 3	88	2	2	0	1	0	1
Activation of PKA through GPCR_GA	miR-27ab	CLIC5	chloride intracellular channel 5	95	1	0	1	2	0	2
Activation of PKA through GPCR_GA	miR-27ab	CREB1	cAMP responsive element binding protein 1	98	1	1	0	1	1	0
Activation of PKA through GPCR_GA	miR-27ab	EGFR	epidermal growth factor receptor	96	1	0	1	2	0	2
Activation of PKA through GPCR_GA	miR-27ab	FGF1	fibroblast growth factor 1 (acidic)	83	3	1	2	1	1	0
Activation of PKA through GPCR_GA	miR-27ab	FGF12	fibroblast growth factor 12	84	1	0	1	1	0	1
Activation of PKA through GPCR_GA	miR-27ab	GNB4	guanine nucleotide binding protein (G protein), beta polypeptide 4	72	1	0	1	1	1	0
Activation of PKA through GPCR_GA	miR-27ab	HBEGF	heparin-binding EGF-like growth factor	94	1	1	0	1	1	0
Activation of PKA through GPCR_GA	miR-27ab	KRAS	v-Ki-ras2 Kirsten rat sarcoma viral oncogene homolog	92	3	1	2	3	2	1
Activation of PKA through GPCR_GA	miR-27ab	MAP2K4	mitogen-activated protein kinase kinase 4	97	2	1	1	3	2	1
Activation of PKA through GPCR_GA	miR-27ab	NRP2	neuropilin 2	90	2	1	1	1	1	0
Activation of PKA through GPCR_GA	miR-27ab	PDE3A	phosphodiesterase 3A, cGMP-inhibited	78	2	1	1	1	1	0
Activation of PKA through GPCR_GA	miR-27ab	PDGFRA	platelet-derived growth factor receptor, alpha polypeptide	88	1	1	0	1	1	0
Activation of PKA through GPCR_GA	miR-27ab	PPAP2B	phosphatidic acid phosphatase type 2B	74	2	0	2	1	1	0
Activation of PKA through GPCR_GA	miR-27ab	VEGFB	vascular endothelial growth factor B	84	1	0	1	1	0	1
Activation of PKA through GPCR_GA	miR-27ab	VEGFC	vascular endothelial growth factor C	84	1	1	0	2	1	1
Activation of PKA through GPCR_GA	miR-374/374ab	AKT1	v-akt murine thymoma viral oncogene homolog 1	96	1	1	0	1	1	0
Activation of PKA through GPCR_GA	miR-374/374ab	CACNB2	calcium channel, voltage-dependent, beta 2 subunit	94	2	0	2	1	0	1
Activation of PKA through GPCR_GA	miR-374/374ab	FGF13	fibroblast growth factor 13	68	1	0	1	1	0	1
Activation of PKA through GPCR_GA	miR-374/374ab	GNB2	guanine nucleotide binding protein (G protein), beta polypeptide 2	89	1	1	0	1	1	0
Activation of PKA through GPCR_GA	miR-374/374ab	LTBP1	latent transforming growth factor beta binding protein 1	85	1	1	0	1	0	1
Activation of PKA through GPCR_GA	miR-374/374ab	MAP2K4	mitogen-activated protein kinase kinase 4	96	1	1	0	1	1	0
Activation of PKA through GPCR_GA	miR-374/374ab	MAP2K6	mitogen-activated protein kinase kinase 6	95	1	0	1	2	0	2
Activation of PKA through GPCR_GA	miR-374/374ab	MAPK6	mitogen-activated protein kinase 6	97	2	1	1	2	1	1
Activation of PKA through GPCR_GA	miR-374/374ab	OGN	osteoglycin	89	1	0	1	1	0	1
Activation of PKA through GPCR_GA	miR-374/374ab	PIK3C2A	phosphoinositide-3-kinase, class 2, alpha polypeptide	91	2	0	2	2	0	2
Activation of PKA through GPCR_GA	miR-374/374ab	PIK3R4	phosphoinositide-3-kinase, regulatory subunit 4	96	1	0	1	1	0	1
Activation of PKA through GPCR_GA	miR-374/374ab	PPAP2B	phosphatidic acid phosphatase type 2B	89	2	2	0	2	2	0
Activation of PKA through GPCR_GA	miR-374/374ab	RAP1B	RAP1B, member of RAS oncogene family	64	2	0	2	2	0	2
Activation of PKA through GPCR_GA	miR-374/374ab	SCN5A	sodium channel, voltage-gated, type V, alpha subunit	87	1	1	0	1	1	0
Activation of PKA through GPCR_GA	miR-149	CACNB2	calcium channel, voltage-dependent, beta 2 subunit	96	1	0	1	1	0	1
Activation of PKA through GPCR_GA	miR-149	CTGF	connective tissue growth factor	71	1	0	1	1	0	1
Activation of PKA through GPCR_GA	miR-149	FLT1	fms-related tyrosine kinase 1 (vascular endothelial growth factor/vascular permeability factor receptor)	68	1	0	1	2	0	2
Activation of PKA through GPCR_GA	miR-149	KCTD10	potassium channel tetramerisation domain containing 10	78	1	0	1	2	0	2
Activation of PKA through GPCR_GA	miR-149	KDR	kinase insert domain receptor (a type III receptor tyrosine kinase)	83	1	0	1	2	0	2
Activation of PKA through GPCR_GA	miR-149	KLF10	Kruppel-like factor 10	82	1	0	1	1	0	1
Activation of PKA through GPCR_GA	miR-149	NRP2	neuropilin 2	96	2	1	1	1	1	0
Activation of PKA through GPCR_GA	miR-149	PDGFC	platelet derived growth factor C	79	1	0	1	1	0	1
Activation of PKA through GPCR_GA	miR-149	PDGFRA	platelet-derived growth factor receptor, alpha polypeptide	94	1	1	0	1	1	0
Activation of PKA through GPCR_GA	miR-149	PPAP2B	phosphatidic acid phosphatase type 2B	87	1	1	0	1	0	1
Activation of PKA through GPCR_GA	miR-149	RAP1A	RAP1A, member of RAS oncogene family	84	1	1	0	1	1	0
Activation of PKA through GPCR_GA	miR-149	RAP1B	RAP1B, member of RAS oncogene family	79	1	1	0	1	1	0
Activation of PKA through GPCR_GA	miR-149	TGFBR3	transforming growth factor, beta receptor III	76	1	0	1	1	0	1
Activation of PKA through GPCR_GA	miR-150	CACNA1G	calcium channel, voltage-dependent, T type, alpha 1G subunit	95	1	0	1	1	0	1
Activation of PKA through GPCR_GA	miR-150	CACNA2D1	calcium channel, voltage-dependent, alpha 2/delta subunit 1	93	1	0	1	1	0	1
Activation of PKA through GPCR_GA	miR-150	CACNB3	calcium channel, voltage-dependent, beta 3 subunit	63	1	0	1	1	0	1
Activation of PKA through GPCR_GA	miR-150	CREB1	cAMP responsive element binding protein 1	87	2	0	2	2	0	2
Activation of PKA through GPCR_GA	miR-150	ELK1	ELK1, member of ETS oncogene family	72	2	2	0	2	1	1
Activation of PKA through GPCR_GA	miR-150	IGF1	insulin-like growth factor 1 (somatomedin C)	69	3	0	3	1	0	1
Activation of PKA through GPCR_GA	miR-150	IGF1R	insulin-like growth factor 1 receptor	84	3	0	3	1	0	1
Activation of PKA through GPCR_GA	miR-150	KCTD12	potassium channel tetramerisation domain containing 12	94	1	0	1	1	0	1
Activation of PKA through GPCR_GA	miR-150	KCTD3	potassium channel tetramerisation domain containing 3	97	1	0	1	1	0	1
Activation of PKA through GPCR_GA	miR-150	PIK3R1	phosphoinositide-3-kinase, regulatory subunit 1 (alpha)	97	1	1	0	2	1	1
Activation of PKA through GPCR_GA	miR-150	PRKAR1A	protein kinase, cAMP-dependent, regulatory, type I, alpha (tissue specific extinguisher 1)	87	2	1	1	1	1	0
Activation of PKA through GPCR_GA	miR-150	TGFBR1	transforming growth factor, beta receptor 1	92	1	0	1	2	0	2
Activation of PKA through GPCR_GA	miR-150	TIMP3	TIMP metallopeptidase inhibitor 3	60	2	0	2	2	0	2
Activation of PKA through GPCR_GA	miR-34a/34b-5p/34c/34c-5p/449/449abc/699	CACNB3	calcium channel, voltage-dependent, beta 3 subunit	94	1	1	0	1	1	0
Activation of PKA through GPCR_GA	miR-34a/34b-5p/34c/34c-5p/449/449abc/699	FGF13	fibroblast growth factor 13	66	1	0	1	1	0	1
Activation of PKA through GPCR_GA	miR-34a/34b-5p/34c/34c-5p/449/449abc/699	GFER	growth factor, augmenter of liver regeneration	87	1	0	1	1	0	1
Activation of PKA through GPCR_GA	miR-34a/34b-5p/34c/34c-5p/449/449abc/699	IGF1	insulin-like growth factor 1 (somatomedin C)	88	1	0	1	1	0	1
Activation of PKA through GPCR_GA	miR-34a/34b-5p/34c/34c-5p/449/449abc/699	KCNK3	potassium channel, subfamily K, member 3	94	2	1	1	1	0	1
Activation of PKA through GPCR_GA	miR-34a/34b-5p/34c/34c-5p/449/449abc/699	MAP2K1	mitogen-activated protein kinase kinase 1	96	1	1	0	1	1	0
Activation of PKA through GPCR_GA	miR-34a/34b-5p/34c/34c-5p/449/449abc/699	MRAS	muscle RAS oncogene homolog	73	4	1	3	1	0	1
Activation of PKA through GPCR_GA	miR-34a/34b-5p/34c/34c-5p/449/449abc/699	PDGFRA	platelet-derived growth factor receptor, alpha polypeptide	96	2	2	0	2	2	0
Activation of PKA through GPCR_GA	miR-34a/34b-5p/34c/34c-5p/449/449abc/699	PLCB1	phospholipase C, beta 1 (phosphoinositide-specific)	88	1	0	1	1	0	1
Activation of PKA through GPCR_GA	miR-34a/34b-5p/34c/34c-5p/449/449abc/699	PRKACB	protein kinase, cAMP-dependent, catalytic, beta	85	2	1	1	1	0	1
Activation of PKA through GPCR_GA	miR-34a/34b-5p/34c/34c-5p/449/449abc/699	RRAS	related RAS viral (r-ras) oncogene homolog	98	1	1	0	2	1	1
Activation of PKA through GPCR_GA	miR-34a/34b-5p/34c/34c-5p/449/449abc/699	SEMA4B	sema domain, immunoglobulin domain (Ig), transmembrane domain (TM) and short cytoplasmic domain, (semaphorin) 4B	78	2	1	1	1	1	0
Activation of PKA through GPCR_GA	miR-34a/34b-5p/34c/34c-5p/449/449abc/699	TGFB3	transforming growth factor, beta 3	68	2	0	2	1	0	1
Activation of PKA through GPCR_GA	miR-221/222	BMP6	bone morphogenetic protein 6	70	1	0	1	2	0	2
Activation of PKA through GPCR_GA	miR-221/222	CXCL12	chemokine (C-X-C motif) ligand 12	99	1	1	0	2	1	1
Activation of PKA through GPCR_GA	miR-221/222	GNAI2	guanine nucleotide binding protein (G protein), alpha inhibiting activity polypeptide 2	75	1	1	0	1	1	0
Activation of PKA through GPCR_GA	miR-221/222	GNAI3	guanine nucleotide binding protein (G protein), alpha inhibiting activity polypeptide 3	82	2	1	1	2	1	1
Activation of PKA through GPCR_GA	miR-221/222	GNB1	guanine nucleotide binding protein (G protein), beta polypeptide 1	61	1	0	1	1	0	1
Activation of PKA through GPCR_GA	miR-221/222	IGF1	insulin-like growth factor 1 (somatomedin C)	57	2	0	2	1	1	0
Activation of PKA through GPCR_GA	miR-221/222	KIT	v-kit Hardy-Zuckerman 4 feline sarcoma viral oncogene homolog	99	2	1	1	2	1	1
Activation of PKA through GPCR_GA	miR-221/222	PDGFA	platelet-derived growth factor alpha polypeptide	64	1	0	1	1	1	0
Activation of PKA through GPCR_GA	miR-221/222	PPAP2B	phosphatidic acid phosphatase type 2B	91	1	0	1	1	0	1
Activation of PKA through GPCR_GA	miR-221/222	PPP3R1	protein phosphatase 3, regulatory subunit B, alpha	94	2	1	1	2	1	1
Activation of PKA through GPCR_GA	miR-221/222	TGFBR1	transforming growth factor, beta receptor 1	64	3	0	3	1	0	1
Activation of PKA through GPCR_GA	miR-221/222	TGFBR3	transforming growth factor, beta receptor III	89	1	0	1	1	0	1
Activation of PKA through GPCR_GA	miR-221/222	TIMP3	TIMP metallopeptidase inhibitor 3	74	2	2	0	1	1	0
Activation of PKC through GPCR_GA	miR-221/222	ARHGEF10	Rho guanine nucleotide exchange factor (GEF) 10	69	1	0	1	1	0	1
Activation of PKC through GPCR_GA	miR-221/222	ARHGEF7	Rho guanine nucleotide exchange factor (GEF) 7	87	2	1	1	2	0	2
Activation of PKC through GPCR_GA	miR-221/222	BMP6	bone morphogenetic protein 6	70	1	0	1	2	0	2
Activation of PKC through GPCR_GA	miR-221/222	CXCL12	chemokine (C-X-C motif) ligand 12	99	1	1	0	2	1	1
Activation of PKC through GPCR_GA	miR-221/222	GNAI2	guanine nucleotide binding protein (G protein), alpha inhibiting activity polypeptide 2	75	1	1	0	1	1	0
Activation of PKC through GPCR_GA	miR-221/222	GNAI3	guanine nucleotide binding protein (G protein), alpha inhibiting activity polypeptide 3	82	2	1	1	2	1	1
Activation of PKC through GPCR_GA	miR-221/222	GNB1	guanine nucleotide binding protein (G protein), beta polypeptide 1	61	1	0	1	1	0	1
Activation of PKC through GPCR_GA	miR-221/222	GNG12	guanine nucleotide binding protein (G protein), gamma 12	79	1	0	1	1	0	1
Activation of PKC through GPCR_GA	miR-221/222	IGF1	insulin-like growth factor 1 (somatomedin C)	57	2	0	2	1	1	0
Activation of PKC through GPCR_GA	miR-221/222	KIT	v-kit Hardy-Zuckerman 4 feline sarcoma viral oncogene homolog	99	2	1	1	2	1	1
Activation of PKC through GPCR_GA	miR-221/222	PDGFA	platelet-derived growth factor alpha polypeptide	64	1	0	1	1	1	0
Activation of PKC through GPCR_GA	miR-221/222	PPAP2B	phosphatidic acid phosphatase type 2B	91	1	0	1	1	0	1
Activation of PKC through GPCR_GA	miR-221/222	PRKCH	protein kinase C, eta	63	1	0	1	1	0	1
Activation of PKC through GPCR_GA	miR-221/222	TGFBR1	transforming growth factor, beta receptor 1	64	3	0	3	1	0	1
Activation of PKC through GPCR_GA	miR-221/222	TGFBR3	transforming growth factor, beta receptor III	89	1	0	1	1	0	1
Activation of PKC through GPCR_GA	miR-221/222	TIMP3	TIMP metallopeptidase inhibitor 3	74	2	2	0	1	1	0
Activation of PKC through GPCR_GA	miR-99ab/100	ADCY1	adenylate cyclase 1 (brain)	91	1	1	0	1	1	0
Activation of PKC through GPCR_GA	miR-99ab/100	FGFR3	fibroblast growth factor receptor 3	92	1	1	0	1	1	0
Activation of PKC through GPCR_GA	miR-99ab/100	IGF1R	insulin-like growth factor 1 receptor	76	1	1	0	1	1	0
Activation of PKC through GPCR_GA	miR-99ab/100	RAC1	ras-related C3 botulinum toxin substrate 1 (rho family, small GTP binding protein Rac1)	61	1	0	1	1	0	1
Activation of PKC through GPCR_GA	miR-27ab	ADCY6	adenylate cyclase 6	86	1	1	0	1	1	0
Activation of PKC through GPCR_GA	miR-27ab	ARHGEF6	Rac/Cdc42 guanine nucleotide exchange factor (GEF) 6	72	1	1	0	3	1	2
Activation of PKC through GPCR_GA	miR-27ab	ARHGEF7	Rho guanine nucleotide exchange factor (GEF) 7	67	1	0	1	1	0	1
Activation of PKC through GPCR_GA	miR-27ab	CREB1	cAMP responsive element binding protein 1	98	1	1	0	1	1	0
Activation of PKC through GPCR_GA	miR-27ab	EGFR	epidermal growth factor receptor	96	1	0	1	2	0	2
Activation of PKC through GPCR_GA	miR-27ab	FGF1	fibroblast growth factor 1 (acidic)	83	3	1	2	1	1	0
Activation of PKC through GPCR_GA	miR-27ab	FGF12	fibroblast growth factor 12	84	1	0	1	1	0	1
Activation of PKC through GPCR_GA	miR-27ab	GNB4	guanine nucleotide binding protein (G protein), beta polypeptide 4	72	1	0	1	1	1	0
Activation of PKC through GPCR_GA	miR-27ab	GNG12	guanine nucleotide binding protein (G protein), gamma 12	94	1	1	0	1	1	0
Activation of PKC through GPCR_GA	miR-27ab	HBEGF	heparin-binding EGF-like growth factor	94	1	1	0	1	1	0
Activation of PKC through GPCR_GA	miR-27ab	NRP2	neuropilin 2	90	2	1	1	1	1	0
Activation of PKC through GPCR_GA	miR-27ab	PDE3A	phosphodiesterase 3A, cGMP-inhibited	78	2	1	1	1	1	0
Activation of PKC through GPCR_GA	miR-27ab	PDGFRA	platelet-derived growth factor receptor, alpha polypeptide	88	1	1	0	1	1	0
Activation of PKC through GPCR_GA	miR-27ab	PPAP2B	phosphatidic acid phosphatase type 2B	74	2	0	2	1	1	0
Activation of PKC through GPCR_GA	miR-27ab	RND3	Rho family GTPase 3	55	1	0	1	1	0	1
Activation of PKC through GPCR_GA	miR-27ab	VEGFB	vascular endothelial growth factor B	84	1	0	1	1	0	1
Activation of PKC through GPCR_GA	miR-27ab	VEGFC	vascular endothelial growth factor C	84	1	1	0	2	1	1
Activation of PKC through GPCR_GA	miR-378/422a	ARHGEF10	Rho guanine nucleotide exchange factor (GEF) 10	70	2	0	2	1	0	1
Activation of PKC through GPCR_GA	miR-378/422a	GNA13	guanine nucleotide binding protein (G protein), alpha 13	91	1	0	1	2	0	2
Activation of PKC through GPCR_GA	miR-378/422a	IGF1	insulin-like growth factor 1 (somatomedin C)	81	1	0	1	2	0	2
Activation of PKC through GPCR_GA	miR-378/422a	IGF1R	insulin-like growth factor 1 receptor	70	3	1	2	2	1	1
Activation of PKC through GPCR_GA	miR-378/422a	MAPK1	mitogen-activated protein kinase 1	96	1	1	0	1	1	0
Activation of PKC through GPCR_GA	miR-378/422a	RAP1B	RAP1B, member of RAS oncogene family	59	1	0	1	1	0	1
Activation of PKC through GPCR_GA	miR-149	CTGF	connective tissue growth factor	71	1	0	1	1	0	1
Activation of PKC through GPCR_GA	miR-149	FLT1	fms-related tyrosine kinase 1 (vascular endothelial growth factor/vascular permeability factor receptor)	68	1	0	1	2	0	2
Activation of PKC through GPCR_GA	miR-149	KDR	kinase insert domain receptor (a type III receptor tyrosine kinase)	83	1	0	1	2	0	2
Activation of PKC through GPCR_GA	miR-149	KLF10	Kruppel-like factor 10	82	1	0	1	1	0	1
Activation of PKC through GPCR_GA	miR-149	NRP2	neuropilin 2	96	2	1	1	1	1	0
Activation of PKC through GPCR_GA	miR-149	PDGFC	platelet derived growth factor C	79	1	0	1	1	0	1
Activation of PKC through GPCR_GA	miR-149	PDGFRA	platelet-derived growth factor receptor, alpha polypeptide	94	1	1	0	1	1	0
Activation of PKC through GPCR_GA	miR-149	PPAP2B	phosphatidic acid phosphatase type 2B	87	1	1	0	1	0	1
Activation of PKC through GPCR_GA	miR-149	RAP1A	RAP1A, member of RAS oncogene family	84	1	1	0	1	1	0
Activation of PKC through GPCR_GA	miR-149	RAP1B	RAP1B, member of RAS oncogene family	79	1	1	0	1	1	0
Activation of PKC through GPCR_GA	miR-149	TGFBR3	transforming growth factor, beta receptor III	76	1	0	1	1	0	1
Activation of PKC through GPCR_GA	miR-192/215	ADCY7	adenylate cyclase 7	92	1	0	1	1	0	1
Activation of PKC through GPCR_GA	miR-192/215	FGF12	fibroblast growth factor 12	65	1	0	1	1	0	1
Activation of PKC through GPCR_GA	miR-192/215	IGF1	insulin-like growth factor 1 (somatomedin C)	82	1	1	0	1	1	0
Activation of PKC through GPCR_GA	miR-192/215	PPP1CB	protein phosphatase 1, catalytic subunit, beta isozyme	75	1	0	1	2	0	2
Activation of PKC through GPCR_GA	miR-192/215	TGFBR1	transforming growth factor, beta receptor 1	73	2	0	2	1	0	1
Activation of PKC through GPCR_GA	miR-22	ADCY1	adenylate cyclase 1 (brain)	70	3	0	3	2	0	2
Activation of PKC through GPCR_GA	miR-22	ADCY7	adenylate cyclase 7	70	1	0	1	2	0	2
Activation of PKC through GPCR_GA	miR-22	ARHGEF12	Rho guanine nucleotide exchange factor (GEF) 12	95	1	1	0	1	1	0
Activation of PKC through GPCR_GA	miR-22	FGFR1	fibroblast growth factor receptor 1	85	1	0	1	1	0	1
Activation of PKC through GPCR_GA	miR-22	GNAI3	guanine nucleotide binding protein (G protein), alpha inhibiting activity polypeptide 3	94	1	0	1	2	0	2
Activation of PKC through GPCR_GA	miR-22	NET1	neuroepithelial cell transforming 1	99	1	1	0	1	1	0
Activation of PKC through GPCR_GA	miR-22	OGN	osteoglycin	99	1	1	0	1	1	0
Activation of PKC through GPCR_GA	miR-22	PDGFC	platelet derived growth factor C	82	1	0	1	1	0	1
Activation of PKC through GPCR_GA	miR-22	TGFBR1	transforming growth factor, beta receptor 1	84	1	1	0	1	1	0
ADRENERGIC_ST_MSigDB	miR-19	ITPR1	inositol 1,4,5-triphosphate receptor, type 1	73	1	0	1	1	0	1
ADRENERGIC_ST_MSigDB	miR-19	MAPK1	mitogen-activated protein kinase 1	68	1	1	0	1	1	0
ADRENERGIC_ST_MSigDB	miR-19	MAPK14	mitogen-activated protein kinase 14	87	1	1	0	2	1	1
ADRENERGIC_ST_MSigDB	miR-19	RAF1	v-raf-1 murine leukemia viral oncogene homolog 1	84	1	1	0	2	1	1
ADRENERGIC_ST_MSigDB	miR-320/320abcd	DAG1	dystroglycan 1 (dystrophin-associated glycoprotein 1)	89	1	0	1	1	0	1
ADRENERGIC_ST_MSigDB	miR-320/320abcd	GNAI1	guanine nucleotide binding protein (G protein), alpha inhibiting activity polypeptide 1	99	1	1	0	1	1	0
ADRENERGIC_ST_MSigDB	miR-320/320abcd	MAPK1	mitogen-activated protein kinase 1	81	3	0	3	2	1	1
ADRENERGIC_ST_MSigDB	miR-320/320abcd	PIK3CD	phosphoinositide-3-kinase, catalytic, delta polypeptide	74	1	0	1	1	0	1
Akt Signaling_GA	miR-221/222	ATXN1	ataxin 1	98	1	1	0	4	2	2
Akt Signaling_GA	miR-221/222	BMP6	bone morphogenetic protein 6	70	1	0	1	2	0	2
Akt Signaling_GA	miR-221/222	CD4	CD4 molecule	90	1	1	0	1	1	0
Akt Signaling_GA	miR-221/222	CDKN1B	cyclin-dependent kinase inhibitor 1B (p27, Kip1)	96	3	1	2	2	2	0
Akt Signaling_GA	miR-221/222	CXCL12	chemokine (C-X-C motif) ligand 12	99	1	1	0	2	1	1
Akt Signaling_GA	miR-221/222	GNAI2	guanine nucleotide binding protein (G protein), alpha inhibiting activity polypeptide 2	75	1	1	0	1	1	0
Akt Signaling_GA	miR-221/222	GNAI3	guanine nucleotide binding protein (G protein), alpha inhibiting activity polypeptide 3	82	2	1	1	2	1	1
Akt Signaling_GA	miR-221/222	GNB1	guanine nucleotide binding protein (G protein), beta polypeptide 1	61	1	0	1	1	0	1
Akt Signaling_GA	miR-221/222	IGF1	insulin-like growth factor 1 (somatomedin C)	57	2	0	2	1	1	0
Akt Signaling_GA	miR-221/222	ITGB3	integrin, beta 3 (platelet glycoprotein IIIa, antigen CD61)	84	2	1	1	1	1	0
Akt Signaling_GA	miR-221/222	KIT	v-kit Hardy-Zuckerman 4 feline sarcoma viral oncogene homolog	99	2	1	1	2	1	1
Akt Signaling_GA	miR-221/222	LIFR	leukemia inhibitory factor receptor alpha	89	3	2	1	1	0	1
Akt Signaling_GA	miR-221/222	PDGFA	platelet-derived growth factor alpha polypeptide	64	1	0	1	1	1	0
Akt Signaling_GA	miR-221/222	PPAP2B	phosphatidic acid phosphatase type 2B	91	1	0	1	1	0	1
Akt Signaling_GA	miR-221/222	TIMP3	TIMP metallopeptidase inhibitor 3	74	2	2	0	1	1	0
Akt Signaling_GA	miR-221/222	YWHAG	tyrosine 3-monooxygenase/tryptophan 5-monooxygenase activation protein, gamma polypeptide	82	1	1	0	2	1	1
Akt Signaling_GA	miR-486/486-5p	ANGPT1	angiopoietin 1	57	1	0	1	1	0	1
Akt Signaling_GA	miR-486/486-5p	EIF4E	eukaryotic translation initiation factor 4E	82	1	0	1	1	0	1
Akt Signaling_GA	miR-486/486-5p	FGF13	fibroblast growth factor 13	86	1	0	1	1	0	1
Akt Signaling_GA	miR-486/486-5p	FOXO1	forkhead box O1	95	1	1	0	2	2	0
Akt Signaling_GA	miR-486/486-5p	IGF1	insulin-like growth factor 1 (somatomedin C)	77	2	0	2	2	1	1
Akt Signaling_GA	miR-486/486-5p	LIFR	leukemia inhibitory factor receptor alpha	68	2	0	2	2	0	2
Akt Signaling_GA	miR-486/486-5p	PIK3R1	phosphoinositide-3-kinase, regulatory subunit 1 (alpha)	94	2	1	1	1	1	0
Akt Signaling_GA	miR-486/486-5p	PTEN	phosphatase and tensin homolog	98	2	2	0	2	2	0
Akt Signaling_GA	miR-486/486-5p	RPS6KB1	ribosomal protein S6 kinase, 70kDa, polypeptide 1	84	2	0	2	2	0	2
Akt Signaling_GA	miR-19	ATXN1	ataxin 1	89	1	1	0	7	5	2
Akt Signaling_GA	miR-19	BMPR2	bone morphogenetic protein receptor, type II (serine/threonine kinase)	90	1	1	0	4	2	2
Akt Signaling_GA	miR-19	CCND1	cyclin D1	73	1	1	0	2	1	1
Akt Signaling_GA	miR-19	CCND2	cyclin D2	89	1	1	0	2	1	1
Akt Signaling_GA	miR-19	CTGF	connective tissue growth factor	77	1	1	0	1	1	0
Akt Signaling_GA	miR-19	EPHB3	EPH receptor B3	62	1	1	0	1	1	0
Akt Signaling_GA	miR-19	IGF1	insulin-like growth factor 1 (somatomedin C)	75	2	0	2	2	1	1
Akt Signaling_GA	miR-19	IL1R1	interleukin 1 receptor, type I	72	1	0	1	2	1	1
Akt Signaling_GA	miR-19	ITGA6	integrin, alpha 6	88	1	1	0	1	1	0
Akt Signaling_GA	miR-19	KLF10	Kruppel-like factor 10	99	1	1	0	1	1	0
Akt Signaling_GA	miR-19	NPTN	neuroplastin	74	1	1	0	1	1	0
Akt Signaling_GA	miR-19	PFKFB3	6-phosphofructo-2-kinase/fructose-2,6-biphosphatase 3	55	2	0	2	1	1	0
Akt Signaling_GA	miR-19	PIK3R3	phosphoinositide-3-kinase, regulatory subunit 3 (gamma)	95	1	1	0	2	1	1
Akt Signaling_GA	miR-19	PPP2R5E	protein phosphatase 2, regulatory subunit B', epsilon isoform	91	1	1	0	1	1	0
Akt Signaling_GA	miR-19	PTEN	phosphatase and tensin homolog	84	2	2	0	3	3	0
Akt Signaling_GA	miR-19	RAF1	v-raf-1 murine leukemia viral oncogene homolog 1	84	1	1	0	2	1	1
Akt Signaling_GA	miR-19	TEK	TEK tyrosine kinase, endothelial	65	1	0	1	2	0	2
Akt Signaling_GA	miR-19	TNFRSF12A	tumor necrosis factor receptor superfamily, member 12A	87	1	1	0	1	1	0
Akt Signaling_GA	miR-19	TSC1	tuberous sclerosis 1	64	3	1	2	2	2	0
Akt Signaling_GA	miR-27ab	ACVR1	activin A receptor, type I	84	1	0	1	1	0	1
Akt Signaling_GA	miR-27ab	ATXN10	ataxin 10	83	1	1	0	2	1	1
Akt Signaling_GA	miR-27ab	CREB1	cAMP responsive element binding protein 1	98	1	1	0	1	1	0
Akt Signaling_GA	miR-27ab	CSF1	colony stimulating factor 1 (macrophage)	83	2	2	0	1	1	0
Akt Signaling_GA	miR-27ab	EGFR	epidermal growth factor receptor	96	1	0	1	2	0	2
Akt Signaling_GA	miR-27ab	FGF1	fibroblast growth factor 1 (acidic)	83	3	1	2	1	1	0
Akt Signaling_GA	miR-27ab	FGF12	fibroblast growth factor 12	84	1	0	1	1	0	1
Akt Signaling_GA	miR-27ab	FOXO1	forkhead box O1	83	2	1	1	2	1	1
Akt Signaling_GA	miR-27ab	GNB4	guanine nucleotide binding protein (G protein), beta polypeptide 4	72	1	0	1	1	1	0
Akt Signaling_GA	miR-27ab	GYS1	glycogen synthase 1 (muscle)	74	1	0	1	1	0	1
Akt Signaling_GA	miR-27ab	INSR	insulin receptor	93	3	1	2	1	1	0
Akt Signaling_GA	miR-27ab	IRS1	insulin receptor substrate 1	54	2	1	1	1	1	0
Akt Signaling_GA	miR-27ab	ITGA5	integrin, alpha 5 (fibronectin receptor, alpha polypeptide)	75	1	1	0	1	1	0
Akt Signaling_GA	miR-27ab	KRAS	v-Ki-ras2 Kirsten rat sarcoma viral oncogene homolog	92	3	1	2	3	2	1
Akt Signaling_GA	miR-27ab	LIFR	leukemia inhibitory factor receptor alpha	94	5	1	4	3	1	2
Akt Signaling_GA	miR-27ab	NPTN	neuroplastin	65	1	0	1	1	0	1
Akt Signaling_GA	miR-27ab	PDGFRA	platelet-derived growth factor receptor, alpha polypeptide	88	1	1	0	1	1	0
Akt Signaling_GA	miR-27ab	PDPK1	3-phosphoinositide dependent protein kinase-1	77	2	2	0	2	1	1
Akt Signaling_GA	miR-27ab	PPAP2B	phosphatidic acid phosphatase type 2B	74	2	0	2	1	1	0
Akt Signaling_GA	miR-27ab	RPS6KB1	ribosomal protein S6 kinase, 70kDa, polypeptide 1	75	2	1	1	2	1	1
Akt Signaling_GA	miR-27ab	TSC1	tuberous sclerosis 1	99	1	1	0	1	1	0
Akt Signaling_GA	miR-27ab	VEGFB	vascular endothelial growth factor B	84	1	0	1	1	0	1
Akt Signaling_GA	miR-27ab	VEGFC	vascular endothelial growth factor C	84	1	1	0	2	1	1
Akt Signaling_GA	miR-27ab	WNK1	WNK lysine deficient protein kinase 1	67	1	1	0	1	1	0
Akt Signaling_GA	miR-27ab	XIAP	X-linked inhibitor of apoptosis	85	1	0	1	2	1	1
Akt Signaling_GA	miR-27ab	YWHAB	tyrosine 3-monooxygenase/tryptophan 5-monooxygenase activation protein, beta polypeptide	85	1	1	0	2	1	1
Akt Signaling_GA	miR-150	AKT2	v-akt murine thymoma viral oncogene homolog 2	57	1	0	1	2	0	2
Akt Signaling_GA	miR-150	AKT3	v-akt murine thymoma viral oncogene homolog 3 (protein kinase B, gamma)	92	2	0	2	1	0	1
Akt Signaling_GA	miR-150	CCR5	chemokine (C-C motif) receptor 5	80	1	0	1	3	0	3
Akt Signaling_GA	miR-150	CREB1	cAMP responsive element binding protein 1	87	2	0	2	2	0	2
Akt Signaling_GA	miR-150	CXCL14	chemokine (C-X-C motif) ligand 14	96	1	0	1	2	0	2
Akt Signaling_GA	miR-150	EIF4E	eukaryotic translation initiation factor 4E	86	1	1	0	1	1	0
Akt Signaling_GA	miR-150	GAB1	GRB2-associated binding protein 1	91	1	0	1	1	0	1
Akt Signaling_GA	miR-150	IGF1	insulin-like growth factor 1 (somatomedin C)	69	3	0	3	1	0	1
Akt Signaling_GA	miR-150	IGF1R	insulin-like growth factor 1 receptor	84	3	0	3	1	0	1
Akt Signaling_GA	miR-150	INSR	insulin receptor	89	3	0	3	2	0	2
Akt Signaling_GA	miR-150	NPTN	neuroplastin	71	1	0	1	1	0	1
Akt Signaling_GA	miR-150	PIK3R1	phosphoinositide-3-kinase, regulatory subunit 1 (alpha)	97	1	1	0	2	1	1
Akt Signaling_GA	miR-150	PPP2CB	protein phosphatase 2, catalytic subunit, beta isozyme	90	1	0	1	1	0	1
Akt Signaling_GA	miR-150	PPP2R1A	protein phosphatase 2, regulatory subunit A, alpha	96	1	0	1	1	0	1
Akt Signaling_GA	miR-150	PTK7	PTK7 protein tyrosine kinase 7	85	1	0	1	1	0	1
Akt Signaling_GA	miR-150	TIMP3	TIMP metallopeptidase inhibitor 3	60	2	0	2	2	0	2
Akt Signaling_GA	miR-199/199-5p	ATXN7	ataxin 7	96	3	1	2	1	1	0
Akt Signaling_GA	miR-199/199-5p	CDKN1B	cyclin-dependent kinase inhibitor 1B (p27, Kip1)	86	1	0	1	1	0	1
Akt Signaling_GA	miR-199/199-5p	CTGF	connective tissue growth factor	71	1	0	1	1	0	1
Akt Signaling_GA	miR-199/199-5p	DDR1	discoidin domain receptor tyrosine kinase 1	89	5	3	2	4	4	0
Akt Signaling_GA	miR-199/199-5p	GSK3B	glycogen synthase kinase 3 beta	75	2	1	1	1	1	0
Akt Signaling_GA	miR-199/199-5p	IKBKB	inhibitor of kappa light polypeptide gene enhancer in B-cells, kinase beta	77	1	1	0	1	1	0
Akt Signaling_GA	miR-199/199-5p	ITGA8	integrin, alpha 8	85	1	1	0	1	0	1
Akt Signaling_GA	miR-199/199-5p	MAP3K5	mitogen-activated protein kinase kinase kinase 5	57	1	1	0	1	0	1
Akt Signaling_GA	miR-199/199-5p	PFKFB2	6-phosphofructo-2-kinase/fructose-2,6-biphosphatase 2	64	2	0	2	2	0	2
Akt Signaling_GA	miR-199/199-5p	PFKFB4	6-phosphofructo-2-kinase/fructose-2,6-biphosphatase 4	95	2	0	2	2	0	2
Akt Signaling_GA	miR-199/199-5p	PIK3CD	phosphoinositide-3-kinase, catalytic, delta polypeptide	92	1	0	1	1	1	0
Akt Signaling_GA	miR-199/199-5p	PXN	paxillin	82	1	1	0	1	1	0
Akt Signaling_GA	miR-199/199-5p	SLC2A4	solute carrier family 2 (facilitated glucose transporter), member 4	76	1	0	1	1	0	1
Akt Signaling_GA	miR-139-5p	AKT3	v-akt murine thymoma viral oncogene homolog 3 (protein kinase B, gamma)	91	1	0	1	1	0	1
Akt Signaling_GA	miR-139-5p	ANGPT1	angiopoietin 1	76	1	0	1	1	0	1
Akt Signaling_GA	miR-139-5p	ATXN1	ataxin 1	82	1	1	0	1	1	0
Akt Signaling_GA	miR-139-5p	BCL2	B-cell CLL/lymphoma 2	85	2	0	2	3	0	3
Akt Signaling_GA	miR-139-5p	BMP6	bone morphogenetic protein 6	87	1	0	1	1	0	1
Akt Signaling_GA	miR-139-5p	BMPR1A	bone morphogenetic protein receptor, type IA	96	1	0	1	1	0	1
Akt Signaling_GA	miR-139-5p	CXCR4	chemokine (C-X-C motif) receptor 4	95	2	0	2	2	0	2
Akt Signaling_GA	miR-139-5p	GDF10	growth differentiation factor 10	99	1	1	0	1	1	0
Akt Signaling_GA	miR-139-5p	GNAI3	guanine nucleotide binding protein (G protein), alpha inhibiting activity polypeptide 3	80	2	1	1	2	0	2
Akt Signaling_GA	miR-139-5p	HDGF	hepatoma-derived growth factor	67	1	1	0	1	1	0
Akt Signaling_GA	miR-139-5p	IGF1R	insulin-like growth factor 1 receptor	70	2	1	1	2	1	1
Akt Signaling_GA	miR-139-5p	PPP2CA	protein phosphatase 2, catalytic subunit, alpha isozyme	91	1	1	0	1	1	0
Akt Signaling_GA	miR-139-5p	PPP2R1B	protein phosphatase 2, regulatory subunit A, beta	90	1	0	1	2	0	2
Akt Signaling_GA	miR-139-5p	PPP2R5C	protein phosphatase 2, regulatory subunit B', gamma	53	1	0	1	2	0	2
Akt Signaling_GA	miR-139-5p	RPS6KB1	ribosomal protein S6 kinase, 70kDa, polypeptide 1	67	2	0	2	1	0	1
Akt Signaling_GA	miR-139-5p	YWHAG	tyrosine 3-monooxygenase/tryptophan 5-monooxygenase activation protein, gamma polypeptide	83	1	1	0	2	1	1
Akt Signaling_GA	miR-139-5p	YWHAQ	tyrosine 3-monooxygenase/tryptophan 5-monooxygenase activation protein, theta polypeptide	75	2	1	1	2	1	1
Akt Signaling_GA	miR-148/152	ACVR1	activin A receptor, type I	85	1	1	0	1	1	0
Akt Signaling_GA	miR-148/152	ATXN1	ataxin 1	85	1	1	0	1	1	0
Akt Signaling_GA	miR-148/152	CDKN1B	cyclin-dependent kinase inhibitor 1B (p27, Kip1)	77	1	0	1	1	0	1
Akt Signaling_GA	miR-148/152	CHUK	conserved helix-loop-helix ubiquitous kinase	98	1	1	0	1	0	1
Akt Signaling_GA	miR-148/152	CSF1	colony stimulating factor 1 (macrophage)	69	2	2	0	2	1	1
Akt Signaling_GA	miR-148/152	FLT1	fms-related tyrosine kinase 1 (vascular endothelial growth factor/vascular permeability factor receptor)	97	1	0	1	3	0	3
Akt Signaling_GA	miR-148/152	GDF6	growth differentiation factor 6	78	1	1	0	1	1	0
Akt Signaling_GA	miR-148/152	IL13RA1	interleukin 13 receptor, alpha 1	70	1	0	1	1	0	1
Akt Signaling_GA	miR-148/152	ITGA11	integrin, alpha 11	93	2	1	1	1	1	0
Akt Signaling_GA	miR-148/152	ITGA5	integrin, alpha 5 (fibronectin receptor, alpha polypeptide)	75	2	2	0	2	2	0
Akt Signaling_GA	miR-148/152	ITGA9	integrin, alpha 9	91	2	2	0	1	1	0
Akt Signaling_GA	miR-148/152	LMTK2	lemur tyrosine kinase 2	93	1	1	0	1	1	0
Akt Signaling_GA	miR-148/152	LTBP1	latent transforming growth factor beta binding protein 1	70	1	1	0	1	1	0
Akt Signaling_GA	miR-148/152	MRAS	muscle RAS oncogene homolog	91	1	1	0	3	1	2
Akt Signaling_GA	miR-148/152	NPTN	neuroplastin	99	1	1	0	2	2	0
Akt Signaling_GA	miR-148/152	NRAS	neuroblastoma RAS viral (v-ras) oncogene homolog	87	1	1	0	1	1	0
Akt Signaling_GA	miR-148/152	PIK3R3	phosphoinositide-3-kinase, regulatory subunit 3 (gamma)	82	1	1	0	1	1	0
Akt Signaling_GA	miR-148/152	PPP2R2A	protein phosphatase 2, regulatory subunit B, alpha	75	1	0	1	1	0	1
Akt Signaling_GA	miR-148/152	PTEN	phosphatase and tensin homolog	96	2	2	0	2	2	0
Akt Signaling_GA	miR-148/152	YWHAB	tyrosine 3-monooxygenase/tryptophan 5-monooxygenase activation protein, beta polypeptide	99	1	1	0	1	1	0
Alpha-Adrenergic Signaling_GA	miR-221/222	GNAI2	guanine nucleotide binding protein (G protein), alpha inhibiting activity polypeptide 2	75	1	1	0	1	1	0
Alpha-Adrenergic Signaling_GA	miR-221/222	GNAI3	guanine nucleotide binding protein (G protein), alpha inhibiting activity polypeptide 3	82	2	1	1	2	1	1
Alpha-Adrenergic Signaling_GA	miR-221/222	GNB1	guanine nucleotide binding protein (G protein), beta polypeptide 1	61	1	0	1	1	0	1
Alpha-Adrenergic Signaling_GA	miR-221/222	GNG12	guanine nucleotide binding protein (G protein), gamma 12	79	1	0	1	1	0	1
Alpha-Adrenergic Signaling_GA	miR-221/222	PRKCH	protein kinase C, eta	63	1	0	1	1	0	1
Alpha-Adrenergic Signaling_GA	miR-221/222	SLC8A1	solute carrier family 8 (sodium/calcium exchanger), member 1	74	3	0	3	1	0	1
AMPK Enzyme Complex Pathway_GA	miR-223	AK2	adenylate kinase 2	85	1	0	1	3	1	2
AMPK Enzyme Complex Pathway_GA	miR-223	ARID1A	AT rich interactive domain 1A (SWI-like)	80	1	0	1	1	0	1
AMPK Enzyme Complex Pathway_GA	miR-223	COX11	COX11 cytochrome c oxidase assembly homolog (yeast)	97	3	0	3	1	0	1
AMPK Enzyme Complex Pathway_GA	miR-223	HLTF	helicase-like transcription factor	66	1	0	1	1	0	1
AMPK Enzyme Complex Pathway_GA	miR-223	PIK3C2A	phosphoinositide-3-kinase, class 2, alpha polypeptide	84	1	1	0	1	1	0
AMPK Enzyme Complex Pathway_GA	miR-223	RPS6KB1	ribosomal protein S6 kinase, 70kDa, polypeptide 1	93	1	1	0	1	1	0
AMPK Enzyme Complex Pathway_GA	miR-223	SMARCD1	SWI/SNF related, matrix associated, actin dependent regulator of chromatin, subfamily d, member 1	77	1	1	0	1	1	0
AMPK Enzyme Complex Pathway_GA	miR-144	ARID1A	AT rich interactive domain 1A (SWI-like)	89	4	2	2	4	2	2
AMPK Enzyme Complex Pathway_GA	miR-144	IRS1	insulin receptor substrate 1	84	3	1	2	1	0	1
AMPK Enzyme Complex Pathway_GA	miR-144	MTOR	mechanistic target of rapamycin (serine/threonine kinase)	68	1	1	0	2	1	1
AMPK Enzyme Complex Pathway_GA	miR-144	PIK3C2A	phosphoinositide-3-kinase, class 2, alpha polypeptide	94	3	0	3	1	1	0
AMPK Enzyme Complex Pathway_GA	miR-144	PPM1L	protein phosphatase, Mg2+/Mn2+ dependent, 1L	96	1	0	1	1	0	1
AMPK Enzyme Complex Pathway_GA	miR-144	PRKAA1	protein kinase, AMP-activated, alpha 1 catalytic subunit	87	1	1	0	2	2	0
AMPK Enzyme Complex Pathway_GA	miR-144	SMARCA2	SWI/SNF related, matrix associated, actin dependent regulator of chromatin, subfamily a, member 2	61	1	0	1	1	0	1
AMPK Enzyme Complex Pathway_GA	miR-144	SMARCA5	SWI/SNF related, matrix associated, actin dependent regulator of chromatin, subfamily a, member 5	73	1	0	1	1	0	1
AMPK Enzyme Complex Pathway_GA	miR-144	SRC	v-src sarcoma (Schmidt-Ruppin A-2) viral oncogene homolog (avian)	79	1	0	1	1	1	0
AMPK Enzyme Complex Pathway_GA	miR-320/320abcd	AKT3	v-akt murine thymoma viral oncogene homolog 3 (protein kinase B, gamma)	70	1	1	0	1	0	1
AMPK Enzyme Complex Pathway_GA	miR-320/320abcd	CAB39	calcium binding protein 39	83	1	0	1	2	0	2
AMPK Enzyme Complex Pathway_GA	miR-320/320abcd	GNAI1	guanine nucleotide binding protein (G protein), alpha inhibiting activity polypeptide 1	99	1	1	0	1	1	0
AMPK Enzyme Complex Pathway_GA	miR-320/320abcd	PFKM	phosphofructokinase, muscle	88	1	0	1	2	1	1
AMPK Enzyme Complex Pathway_GA	miR-320/320abcd	PIK3CD	phosphoinositide-3-kinase, catalytic, delta polypeptide	74	1	0	1	1	0	1
AMPK Enzyme Complex Pathway_GA	miR-320/320abcd	PPM1B	protein phosphatase, Mg2+/Mn2+ dependent, 1B	84	2	0	2	2	0	2
AMPK Enzyme Complex Pathway_GA	miR-320/320abcd	PRKAR1A	protein kinase, cAMP-dependent, regulatory, type I, alpha (tissue specific extinguisher 1)	70	1	1	0	1	1	0
AMPK Enzyme Complex Pathway_GA	miR-320/320abcd	SMARCD2	SWI/SNF related, matrix associated, actin dependent regulator of chromatin, subfamily d, member 2	94	1	1	0	1	1	0
AMPK Enzyme Complex Pathway_GA	miR-320/320abcd	TFRC	transferrin receptor (p90, CD71)	79	1	0	1	1	0	1
AMPK Enzyme Complex Pathway_GA	miR-320/320abcd	TSC1	tuberous sclerosis 1	73	1	1	0	4	2	2
AMPK Enzyme Complex Pathway_GA	miR-27ab	AK2	adenylate kinase 2	86	2	0	2	2	1	1
AMPK Enzyme Complex Pathway_GA	miR-27ab	GNB4	guanine nucleotide binding protein (G protein), beta polypeptide 4	72	1	0	1	1	1	0
AMPK Enzyme Complex Pathway_GA	miR-27ab	GNG12	guanine nucleotide binding protein (G protein), gamma 12	94	1	1	0	1	1	0
AMPK Enzyme Complex Pathway_GA	miR-27ab	GYS1	glycogen synthase 1 (muscle)	74	1	0	1	1	0	1
AMPK Enzyme Complex Pathway_GA	miR-27ab	HMGCR	3-hydroxy-3-methylglutaryl-CoA reductase	78	1	0	1	1	1	0
AMPK Enzyme Complex Pathway_GA	miR-27ab	INSR	insulin receptor	93	3	1	2	1	1	0
AMPK Enzyme Complex Pathway_GA	miR-27ab	IRS1	insulin receptor substrate 1	54	2	1	1	1	1	0
AMPK Enzyme Complex Pathway_GA	miR-27ab	KAT2B	K(lysine) acetyltransferase 2B	58	2	0	2	1	0	1
AMPK Enzyme Complex Pathway_GA	miR-27ab	MAPK14	mitogen-activated protein kinase 14	65	2	1	1	1	1	0
AMPK Enzyme Complex Pathway_GA	miR-27ab	PDPK1	3-phosphoinositide dependent protein kinase-1	77	2	2	0	2	1	1
AMPK Enzyme Complex Pathway_GA	miR-27ab	PPM1G	protein phosphatase, Mg2+/Mn2+ dependent, 1G	61	1	0	1	1	0	1
AMPK Enzyme Complex Pathway_GA	miR-27ab	RPS6KB1	ribosomal protein S6 kinase, 70kDa, polypeptide 1	75	2	1	1	2	1	1
AMPK Enzyme Complex Pathway_GA	miR-27ab	TSC1	tuberous sclerosis 1	99	1	1	0	1	1	0
AMPK Enzyme Complex Pathway_GA	miR-150	AKT2	v-akt murine thymoma viral oncogene homolog 2	57	1	0	1	2	0	2
AMPK Enzyme Complex Pathway_GA	miR-150	AKT3	v-akt murine thymoma viral oncogene homolog 3 (protein kinase B, gamma)	92	2	0	2	1	0	1
AMPK Enzyme Complex Pathway_GA	miR-150	INSR	insulin receptor	89	3	0	3	2	0	2
AMPK Enzyme Complex Pathway_GA	miR-150	PIK3R1	phosphoinositide-3-kinase, regulatory subunit 1 (alpha)	97	1	1	0	2	1	1
AMPK Enzyme Complex Pathway_GA	miR-150	PPP2CB	protein phosphatase 2, catalytic subunit, beta isozyme	90	1	0	1	1	0	1
AMPK Enzyme Complex Pathway_GA	miR-150	PRKAR1A	protein kinase, cAMP-dependent, regulatory, type I, alpha (tissue specific extinguisher 1)	87	2	1	1	1	1	0
AMPK Enzyme Complex Pathway_GA	miR-150	SMARCC1	SWI/SNF related, matrix associated, actin dependent regulator of chromatin, subfamily c, member 1	98	1	0	1	2	0	2
AMPK Enzyme Complex Pathway_GA	miR-150	SMARCC2	SWI/SNF related, matrix associated, actin dependent regulator of chromatin, subfamily c, member 2	85	2	0	2	1	0	1
AMPK Enzyme Complex Pathway_GA	miR-153	ARID1A	AT rich interactive domain 1A (SWI-like)	62	1	0	1	1	0	1
AMPK Enzyme Complex Pathway_GA	miR-153	GNAI3	guanine nucleotide binding protein (G protein), alpha inhibiting activity polypeptide 3	82	1	1	0	1	1	0
AMPK Enzyme Complex Pathway_GA	miR-153	PIK3R1	phosphoinositide-3-kinase, regulatory subunit 1 (alpha)	80	1	1	0	2	1	1
AMPK Enzyme Complex Pathway_GA	miR-153	PRKAA1	protein kinase, AMP-activated, alpha 1 catalytic subunit	72	1	0	1	1	0	1
AMPK Enzyme Complex Pathway_GA	miR-153	RPS6KB1	ribosomal protein S6 kinase, 70kDa, polypeptide 1	67	1	1	0	1	1	0
AMPK Enzyme Complex Pathway_GA	miR-153	SMARCD2	SWI/SNF related, matrix associated, actin dependent regulator of chromatin, subfamily d, member 2	95	1	1	0	1	1	0
AMPK Enzyme Complex Pathway_GA	miR-153	SRC	v-src sarcoma (Schmidt-Ruppin A-2) viral oncogene homolog (avian)	70	1	1	0	1	1	0
AMPK Enzyme Complex Pathway_GA	miR-7/7ab	IRS1	insulin receptor substrate 1	99	1	0	1	1	1	0
AMPK Enzyme Complex Pathway_GA	miR-7/7ab	MTOR	mechanistic target of rapamycin (serine/threonine kinase)	95	1	0	1	1	0	1
AMPK Enzyme Complex Pathway_GA	miR-7/7ab	PDPK1	3-phosphoinositide dependent protein kinase-1	68	1	0	1	1	0	1
AMPK Enzyme Complex Pathway_GA	miR-7/7ab	PIK3CD	phosphoinositide-3-kinase, catalytic, delta polypeptide	93	2	1	1	4	1	3
AMPK Enzyme Complex Pathway_GA	miR-7/7ab	PIK3R3	phosphoinositide-3-kinase, regulatory subunit 3 (gamma)	91	1	0	1	1	1	0
AMPK Enzyme Complex Pathway_GA	miR-7/7ab	RPS6KB1	ribosomal protein S6 kinase, 70kDa, polypeptide 1	93	1	1	0	1	1	0
AMPK Enzyme Complex Pathway_GA	miR-7/7ab	SMARCA4	SWI/SNF related, matrix associated, actin dependent regulator of chromatin, subfamily a, member 4	85	1	1	0	1	0	1
AMPK Enzyme Complex Pathway_GA	miR-7/7ab	SMARCD1	SWI/SNF related, matrix associated, actin dependent regulator of chromatin, subfamily d, member 1	57	3	1	2	3	2	1
AMPK Enzyme Complex Pathway_GA	miR-7/7ab	TFRC	transferrin receptor (p90, CD71)	89	2	1	1	2	1	1
Angiogenesis_IPA	miR-365	ACVR1	activin A receptor, type I	96	1	1	0	2	1	1
Angiogenesis_IPA	miR-365	BDNF	brain-derived neurotrophic factor	84	1	1	0	1	1	0
Angiogenesis_IPA	miR-365	CYR61	cysteine-rich, angiogenic inducer, 61	89	1	0	1	1	0	1
Angiogenesis_IPA	miR-365	EDNRA	endothelin receptor type A	69	2	0	2	1	0	1
Angiogenesis_IPA	miR-365	EPAS1	endothelial PAS domain protein 1	88	1	1	0	3	1	2
Angiogenesis_IPA	miR-365	ETS1	v-ets erythroblastosis virus E26 oncogene homolog 1 (avian)	74	1	0	1	1	0	1
Angiogenesis_IPA	miR-365	MEIS1	Meis homeobox 1	91	1	1	0	1	1	0
Angiogenesis_IPA	miR-365	PTEN	phosphatase and tensin homolog	69	1	1	0	1	0	1
Angiogenesis_IPA	miR-365	UBP1	upstream binding protein 1 (LBP-1a)	76	1	1	0	1	1	0
Angiogenesis_IPA	miR-148/152	ACVR1	activin A receptor, type I	85	1	1	0	1	1	0
Angiogenesis_IPA	miR-148/152	ADAM17	ADAM metallopeptidase domain 17	64	1	0	1	1	1	0
Angiogenesis_IPA	miR-148/152	AHR	aryl hydrocarbon receptor	89	2	0	2	1	0	1
Angiogenesis_IPA	miR-148/152	ANGPTL2	angiopoietin-like 2	50	1	0	1	1	0	1
Angiogenesis_IPA	miR-148/152	ATP7A	ATPase, Cu++ transporting, alpha polypeptide	96	1	1	0	1	1	0
Angiogenesis_IPA	miR-148/152	C1GALT1	core 1 synthase, glycoprotein-N-acetylgalactosamine 3-beta-galactosyltransferase, 1	97	1	1	0	1	1	0
Angiogenesis_IPA	miR-148/152	CANX	calnexin	96	2	1	1	1	1	0
Angiogenesis_IPA	miR-148/152	COL4A1	collagen, type IV, alpha 1	97	1	1	0	1	1	0
Angiogenesis_IPA	miR-148/152	DICER1	dicer 1, ribonuclease type III	87	3	1	2	1	1	0
Angiogenesis_IPA	miR-148/152	EFNB2	ephrin-B2	84	1	1	0	1	1	0
Angiogenesis_IPA	miR-148/152	ENPEP	glutamyl aminopeptidase (aminopeptidase A)	56	1	0	1	1	0	1
Angiogenesis_IPA	miR-148/152	EPAS1	endothelial PAS domain protein 1	66	1	0	1	2	1	1
Angiogenesis_IPA	miR-148/152	ETS1	v-ets erythroblastosis virus E26 oncogene homolog 1 (avian)	89	2	0	2	2	0	2
Angiogenesis_IPA	miR-148/152	FLT1	fms-related tyrosine kinase 1 (vascular endothelial growth factor/vascular permeability factor receptor)	97	1	0	1	3	0	3
Angiogenesis_IPA	miR-148/152	HHEX	hematopoietically expressed homeobox	70	1	1	0	1	1	0
Angiogenesis_IPA	miR-148/152	ITGA9	integrin, alpha 9	91	2	2	0	1	1	0
Angiogenesis_IPA	miR-148/152	MEOX2	mesenchyme homeobox 2	97	2	2	0	2	2	0
Angiogenesis_IPA	miR-148/152	PNPLA6	patatin-like phospholipase domain containing 6	93	1	1	0	1	1	0
Angiogenesis_IPA	miR-148/152	PTEN	phosphatase and tensin homolog	96	2	2	0	2	2	0
Angiogenesis_IPA	miR-148/152	RTN4	reticulon 4	79	1	0	1	2	0	2
Angiogenesis_IPA	miR-148/152	S1PR1	sphingosine-1-phosphate receptor 1	96	2	1	1	2	1	1
Angiogenesis_IPA	miR-148/152	SERPINE1	serpin peptidase inhibitor, clade E (nexin, plasminogen activator inhibitor type 1), member 1	85	2	1	1	1	1	0
Angiogenesis_IPA	miR-1/206	ANXA2	annexin A2	96	1	1	0	1	1	0
Angiogenesis_IPA	miR-1/206	ATP7A	ATPase, Cu++ transporting, alpha polypeptide	90	1	0	1	1	0	1
Angiogenesis_IPA	miR-1/206	BDNF	brain-derived neurotrophic factor	89	3	3	0	3	3	0
Angiogenesis_IPA	miR-1/206	C1GALT1	core 1 synthase, glycoprotein-N-acetylgalactosamine 3-beta-galactosyltransferase, 1	98	1	0	1	1	0	1
Angiogenesis_IPA	miR-1/206	CBL	Cas-Br-M (murine) ecotropic retroviral transforming sequence	88	1	1	0	2	1	1
Angiogenesis_IPA	miR-1/206	CCND1	cyclin D1	59	1	1	0	1	1	0
Angiogenesis_IPA	miR-1/206	CXCR4	chemokine (C-X-C motif) receptor 4	96	1	1	0	1	0	1
Angiogenesis_IPA	miR-1/206	EDN1	endothelin 1	96	1	0	1	1	1	0
Angiogenesis_IPA	miR-1/206	EFNB2	ephrin-B2	94	1	1	0	2	1	1
Angiogenesis_IPA	miR-1/206	ETS1	v-ets erythroblastosis virus E26 oncogene homolog 1 (avian)	95	4	1	3	1	1	0
Angiogenesis_IPA	miR-1/206	FN1	fibronectin 1	98	1	0	1	1	0	1
Angiogenesis_IPA	miR-1/206	MED1	mediator complex subunit 1	88	1	1	0	1	1	0
Angiogenesis_IPA	miR-1/206	MEOX2	mesenchyme homeobox 2	96	1	1	0	1	1	0
Angiogenesis_IPA	miR-1/206	NCL	nucleolin	93	1	1	0	1	1	0
Angiogenesis_IPA	miR-1/206	THBS1	thrombospondin 1	88	1	1	0	2	1	1
Angiogenesis_IPA	miR-1/206	TIMP3	TIMP metallopeptidase inhibitor 3	83	2	2	0	2	2	0
Angiogenesis_IPA	miR-1/206	VEGFA	vascular endothelial growth factor A	60	1	1	0	1	1	0
Angiogenesis_IPA	miR-144	BMPR1A	bone morphogenetic protein receptor, type IA	90	2	0	2	1	0	1
Angiogenesis_IPA	miR-144	CBL	Cas-Br-M (murine) ecotropic retroviral transforming sequence	72	1	0	1	2	0	2
Angiogenesis_IPA	miR-144	CDH5	cadherin 5, type 2 (vascular endothelium)	71	1	1	0	1	1	0
Angiogenesis_IPA	miR-144	CXCL12	chemokine (C-X-C motif) ligand 12	95	1	1	0	1	1	0
Angiogenesis_IPA	miR-144	ETS1	v-ets erythroblastosis virus E26 oncogene homolog 1 (avian)	98	1	1	0	1	1	0
Angiogenesis_IPA	miR-144	ITGB1	integrin, beta 1 (fibronectin receptor, beta polypeptide, antigen CD29 includes MDF2, MSK12)	93	1	0	1	1	0	1
Angiogenesis_IPA	miR-144	MEIS1	Meis homeobox 1	87	1	1	0	1	1	0
Angiogenesis_IPA	miR-144	MTOR	mechanistic target of rapamycin (serine/threonine kinase)	68	1	1	0	2	1	1
Angiogenesis_IPA	miR-144	NR2F2	nuclear receptor subfamily 2, group F, member 2	97	1	1	0	1	1	0
Angiogenesis_IPA	miR-144	PKNOX1	PBX/knotted 1 homeobox 1	97	1	1	0	1	1	0
Angiogenesis_IPA	miR-144	PLAT	plasminogen activator, tissue	99	1	0	1	1	1	0
Angiogenesis_IPA	miR-144	RBL2	retinoblastoma-like 2 (p130)	65	2	1	1	1	0	1
Angiogenesis_IPA	miR-144	RUNX1	runt-related transcription factor 1	88	1	1	0	2	2	0
Angiogenesis_IPA	miR-144	SMAD4	SMAD family member 4	90	3	0	3	1	1	0
Angiogenesis_IPA	miR-144	SMAD5	SMAD family member 5	64	2	0	2	1	1	0
Angiogenesis_IPA	miR-144	TEK	TEK tyrosine kinase, endothelial	95	3	0	3	2	1	1
Angiogenesis_IPA	miR-155	BDNF	brain-derived neurotrophic factor	73	1	1	0	1	1	0
Angiogenesis_IPA	miR-155	CYR61	cysteine-rich, angiogenic inducer, 61	81	1	0	1	1	0	1
Angiogenesis_IPA	miR-155	ETS1	v-ets erythroblastosis virus E26 oncogene homolog 1 (avian)	89	1	1	0	2	1	1
Angiogenesis_IPA	miR-155	HIF1A	hypoxia inducible factor 1, alpha subunit (basic helix-loop-helix transcription factor)	85	1	0	1	1	0	1
Angiogenesis_IPA	miR-155	MEIS1	Meis homeobox 1	92	1	1	0	1	1	0
Angiogenesis_IPA	miR-155	NR2F2	nuclear receptor subfamily 2, group F, member 2	76	2	0	2	1	0	1
Angiogenesis_IPA	miR-155	S1PR1	sphingosine-1-phosphate receptor 1	68	1	1	0	1	1	0
Angiogenesis_IPA	miR-155	SMAD5	SMAD family member 5	70	2	0	2	2	0	2
Angiogenesis_IPA	miR-155	VEZF1	vascular endothelial zinc finger 1	90	1	0	1	2	0	2
Angiogenesis_IPA	miR-19	BTG1	B-cell translocation gene 1, anti-proliferative	84	1	0	1	1	0	1
Angiogenesis_IPA	miR-19	CCND1	cyclin D1	73	1	1	0	2	1	1
Angiogenesis_IPA	miR-19	CTGF	connective tissue growth factor	77	1	1	0	1	1	0
Angiogenesis_IPA	miR-19	DICER1	dicer 1, ribonuclease type III	67	2	2	0	1	1	0
Angiogenesis_IPA	miR-19	ELK3	ELK3, ETS-domain protein (SRF accessory protein 2)	70	1	1	0	1	1	0
Angiogenesis_IPA	miR-19	EPHB3	EPH receptor B3	62	1	1	0	1	1	0
Angiogenesis_IPA	miR-19	F3	coagulation factor III (thromboplastin, tissue factor)	92	1	1	0	1	1	0
Angiogenesis_IPA	miR-19	IGF2R	insulin-like growth factor 2 receptor	91	2	1	1	1	1	0
Angiogenesis_IPA	miR-19	KLHL20	kelch-like 20 (Drosophila)	82	3	2	1	1	1	0
Angiogenesis_IPA	miR-19	MAPK14	mitogen-activated protein kinase 14	87	1	1	0	2	1	1
Angiogenesis_IPA	miR-19	PKNOX1	PBX/knotted 1 homeobox 1	87	1	1	0	1	1	0
Angiogenesis_IPA	miR-19	PTEN	phosphatase and tensin homolog	84	2	2	0	3	3	0
Angiogenesis_IPA	miR-19	RHOB	ras homolog gene family, member B	92	1	1	0	2	1	1
Angiogenesis_IPA	miR-19	S1PR1	sphingosine-1-phosphate receptor 1	99	2	2	0	2	2	0
Angiogenesis_IPA	miR-19	SMAD5	SMAD family member 5	73	2	1	1	1	1	0
Angiogenesis_IPA	miR-19	SMOC2	SPARC related modular calcium binding 2	89	1	1	0	1	1	0
Angiogenesis_IPA	miR-19	TEK	TEK tyrosine kinase, endothelial	65	1	0	1	2	0	2
Angiogenesis_IPA	miR-19	TGFBR2	transforming growth factor, beta receptor II (70/80kDa)	81	2	1	1	1	1	0
Angiogenesis_IPA	miR-19	THBS1	thrombospondin 1	94	1	0	1	1	1	0
Angiogenesis_IPA	miR-19	TNFRSF12A	tumor necrosis factor receptor superfamily, member 12A	87	1	1	0	1	1	0
Angiogenesis_IPA	miR-199/199-5p	CAV1	caveolin 1, caveolae protein, 22kDa	77	1	1	0	1	1	0
Angiogenesis_IPA	miR-199/199-5p	CBL	Cas-Br-M (murine) ecotropic retroviral transforming sequence	76	1	1	0	1	1	0
Angiogenesis_IPA	miR-199/199-5p	CTGF	connective tissue growth factor	71	1	0	1	1	0	1
Angiogenesis_IPA	miR-199/199-5p	ETS1	v-ets erythroblastosis virus E26 oncogene homolog 1 (avian)	93	1	1	0	1	1	0
Angiogenesis_IPA	miR-199/199-5p	GSK3B	glycogen synthase kinase 3 beta	75	2	1	1	1	1	0
Angiogenesis_IPA	miR-199/199-5p	HIF1A	hypoxia inducible factor 1, alpha subunit (basic helix-loop-helix transcription factor)	71	1	1	0	1	1	0
Angiogenesis_IPA	miR-199/199-5p	LAMC1	laminin, gamma 1 (formerly LAMB2)	64	1	1	0	1	1	0
Angiogenesis_IPA	miR-199/199-5p	MAP3K5	mitogen-activated protein kinase kinase kinase 5	57	1	1	0	1	0	1
Angiogenesis_IPA	miR-199/199-5p	MYH9	myosin, heavy chain 9, non-muscle	82	1	1	0	1	1	0
Angiogenesis_IPA	miR-199/199-5p	PLXND1	plexin D1	92	2	1	1	2	1	1
Angiogenesis_IPA	miR-199/199-5p	PNPLA6	patatin-like phospholipase domain containing 6	85	1	1	0	1	1	0
Angiogenesis_IPA	miR-199/199-5p	VEGFA	vascular endothelial growth factor A	67	1	1	0	1	1	0
Angiogenesis_IPA	miR-199/199-5p	VEZF1	vascular endothelial zinc finger 1	69	1	0	1	1	0	1
Angiogenesis_IPA	miR-27ab	ACVR1	activin A receptor, type I	84	1	0	1	1	0	1
Angiogenesis_IPA	miR-27ab	C1GALT1	core 1 synthase, glycoprotein-N-acetylgalactosamine 3-beta-galactosyltransferase, 1	66	1	0	1	1	1	0
Angiogenesis_IPA	miR-27ab	CDH5	cadherin 5, type 2 (vascular endothelium)	89	1	1	0	1	1	0
Angiogenesis_IPA	miR-27ab	DLL4	delta-like 4 (Drosophila)	84	1	1	0	1	1	0
Angiogenesis_IPA	miR-27ab	EDNRA	endothelin receptor type A	80	1	1	0	2	1	1
Angiogenesis_IPA	miR-27ab	EFNB2	ephrin-B2	93	1	1	0	1	1	0
Angiogenesis_IPA	miR-27ab	ENPEP	glutamyl aminopeptidase (aminopeptidase A)	74	1	1	0	1	1	0
Angiogenesis_IPA	miR-27ab	ERAP1	endoplasmic reticulum aminopeptidase 1	81	1	0	1	1	0	1
Angiogenesis_IPA	miR-27ab	FGF1	fibroblast growth factor 1 (acidic)	83	3	1	2	1	1	0
Angiogenesis_IPA	miR-27ab	GATA2	GATA binding protein 2	95	1	1	0	1	1	0
Angiogenesis_IPA	miR-27ab	MAPK14	mitogen-activated protein kinase 14	65	2	1	1	1	1	0
Angiogenesis_IPA	miR-27ab	NF1	neurofibromin 1	75	1	1	0	1	1	0
Angiogenesis_IPA	miR-27ab	NR2F2	nuclear receptor subfamily 2, group F, member 2	95	1	1	0	1	1	0
Angiogenesis_IPA	miR-27ab	NRP2	neuropilin 2	90	2	1	1	1	1	0
Angiogenesis_IPA	miR-27ab	NTN1	netrin 1	92	1	1	0	1	1	0
Angiogenesis_IPA	miR-27ab	PDPK1	3-phosphoinositide dependent protein kinase-1	77	2	2	0	2	1	1
Angiogenesis_IPA	miR-27ab	PLAU	plasminogen activator, urokinase	55	1	0	1	1	0	1
Angiogenesis_IPA	miR-27ab	PLXND1	plexin D1	94	1	1	0	1	1	0
Angiogenesis_IPA	miR-27ab	PTGER4	prostaglandin E receptor 4 (subtype EP4)	88	1	0	1	1	0	1
Angiogenesis_IPA	miR-27ab	RUNX1	runt-related transcription factor 1	94	2	2	0	2	2	0
Angiogenesis_IPA	miR-27ab	SMOC2	SPARC related modular calcium binding 2	73	2	1	1	1	1	0
Angiogenesis_IPA	miR-27ab	VEGFC	vascular endothelial growth factor C	84	1	1	0	2	1	1
Apoptosis of cardiomyocytes_IPA	miR-7/7ab	BCL2	B-cell CLL/lymphoma 2	84	2	0	2	2	0	2
Apoptosis of cardiomyocytes_IPA	miR-7/7ab	MAP3K1	mitogen-activated protein kinase kinase kinase 1	81	1	0	1	1	0	1
Apoptosis of cardiomyocytes_IPA	miR-7/7ab	PARP1	poly (ADP-ribose) polymerase 1	99	1	1	0	1	1	0
Apoptosis of cardiomyocytes_IPA	miR-7/7ab	PIM1	pim-1 oncogene	80	2	1	1	1	0	1
Apoptosis of cardiomyocytes_IPA	miR-7/7ab	PTK2B	PTK2B protein tyrosine kinase 2 beta	94	1	0	1	2	0	2
Apoptosis of cardiomyocytes_IPA	miR-7/7ab	RAF1	v-raf-1 murine leukemia viral oncogene homolog 1	96	1	1	0	2	1	1
Apoptosis of cardiomyocytes_IPA	miR-7/7ab	TLR4	toll-like receptor 4	96	1	0	1	1	0	1
Apoptosis of cardiomyocytes_IPA	miR-214/761	BCL2L11	BCL2-like 11 (apoptosis facilitator)	98	4	1	3	3	1	2
Apoptosis of cardiomyocytes_IPA	miR-214/761	BNIP3	BCL2/adenovirus E1B 19kDa interacting protein 3	66	1	0	1	1	0	1
Apoptosis of cardiomyocytes_IPA	miR-214/761	IKBKB	inhibitor of kappa light polypeptide gene enhancer in B-cells, kinase beta	99	2	0	2	3	0	3
Apoptosis of cardiomyocytes_IPA	miR-214/761	MFN2	mitofusin 2	78	3	0	3	3	1	2
Apoptosis of cardiomyocytes_IPA	miR-214/761	PIM1	pim-1 oncogene	91	2	1	1	3	0	3
Apoptosis of cardiomyocytes_IPA	miR-214/761	PPARGC1A	peroxisome proliferator-activated receptor gamma, coactivator 1 alpha	79	1	0	1	2	0	2
Apoptosis of cardiomyocytes_IPA	miR-214/761	PTEN	phosphatase and tensin homolog	83	1	0	1	1	0	1
Apoptosis of cardiomyocytes_IPA	miR-214/761	SLC8A1	solute carrier family 8 (sodium/calcium exchanger), member 1	99	6	3	3	1	1	0
Apoptosis of cardiomyocytes_IPA	miR-214/761	TIMP2	TIMP metallopeptidase inhibitor 2	77	1	1	0	1	0	1
Apoptosis of cardiomyocytes_IPA	miR-26ab/1297	ADM	adrenomedullin	91	1	1	0	1	1	0
Apoptosis of cardiomyocytes_IPA	miR-26ab/1297	GSK3B	glycogen synthase kinase 3 beta	82	3	1	2	1	0	1
Apoptosis of cardiomyocytes_IPA	miR-26ab/1297	MAP3K1	mitogen-activated protein kinase kinase kinase 1	64	1	0	1	1	0	1
Apoptosis of cardiomyocytes_IPA	miR-26ab/1297	MCL1	myeloid cell leukemia sequence 1 (BCL2-related)	78	2	0	2	1	0	1
Apoptosis of cardiomyocytes_IPA	miR-26ab/1297	MDM2	Mdm2 p53 binding protein homolog (mouse)	75	1	0	1	1	0	1
Apoptosis of cardiomyocytes_IPA	miR-26ab/1297	MTPN	myotrophin	73	2	1	1	2	1	1
Apoptosis of cardiomyocytes_IPA	miR-26ab/1297	NAMPT	nicotinamide phosphoribosyltransferase	97	1	1	0	1	1	0
Apoptosis of cardiomyocytes_IPA	miR-26ab/1297	PIM1	pim-1 oncogene	91	1	1	0	1	1	0
Apoptosis of cardiomyocytes_IPA	miR-26ab/1297	PTEN	phosphatase and tensin homolog	89	4	3	1	3	3	0
Apoptosis of cardiomyocytes_IPA	miR-185/882	BCL2	B-cell CLL/lymphoma 2	86	2	0	2	1	0	1
Apoptosis of cardiomyocytes_IPA	miR-185/882	CAMK2D	calcium/calmodulin-dependent protein kinase II delta	98	2	1	1	1	1	0
Apoptosis of cardiomyocytes_IPA	miR-185/882	CTF1	cardiotrophin 1	96	2	0	2	2	0	2
Apoptosis of cardiomyocytes_IPA	miR-185/882	IGF1	insulin-like growth factor 1 (somatomedin C)	98	3	0	3	3	0	3
Apoptosis of cardiomyocytes_IPA	miR-185/882	MAPK14	mitogen-activated protein kinase 14	62	1	1	0	1	1	0
Apoptosis of cardiomyocytes_IPA	miR-185/882	MTPN	myotrophin	85	1	0	1	1	0	1
Apoptosis of cardiomyocytes_IPA	miR-185/882	SLC8A1	solute carrier family 8 (sodium/calcium exchanger), member 1	98	4	0	4	2	0	2
Apoptosis of cardiomyocytes_IPA	miR-185/882	STK4	serine/threonine kinase 4	97	1	0	1	1	0	1
Apoptosis of cardiomyocytes_IPA	let-7/98	ADRB1	adrenergic, beta-1-, receptor	90	1	1	0	1	1	0
Apoptosis of cardiomyocytes_IPA	let-7/98	ADRB2	adrenergic, beta-2-, receptor, surface	99	1	1	0	1	1	0
Apoptosis of cardiomyocytes_IPA	let-7/98	BCL2L1	BCL2-like 1	52	1	1	0	1	1	0
Apoptosis of cardiomyocytes_IPA	let-7/98	CASP3	caspase 3, apoptosis-related cysteine peptidase	96	1	1	0	1	1	0
Apoptosis of cardiomyocytes_IPA	let-7/98	EDN1	endothelin 1	95	1	1	0	1	1	0
Apoptosis of cardiomyocytes_IPA	let-7/98	IGF1	insulin-like growth factor 1 (somatomedin C)	63	1	1	0	1	1	0
Apoptosis of cardiomyocytes_IPA	let-7/98	MAP3K1	mitogen-activated protein kinase kinase kinase 1	97	1	1	0	1	1	0
Apoptosis of cardiomyocytes_IPA	miR-22	CAV3	caveolin 3	96	1	1	0	1	1	0
Apoptosis of cardiomyocytes_IPA	miR-22	FSTL1	follistatin-like 1	61	1	0	1	1	0	1
Apoptosis of cardiomyocytes_IPA	miR-22	IKBKB	inhibitor of kappa light polypeptide gene enhancer in B-cells, kinase beta	61	1	0	1	1	0	1
Apoptosis of cardiomyocytes_IPA	miR-22	MAP3K5	mitogen-activated protein kinase kinase kinase 5	64	1	0	1	1	0	1
Apoptosis of cardiomyocytes_IPA	miR-22	PTEN	phosphatase and tensin homolog	97	1	1	0	1	1	0
Apoptosis of cardiomyocytes_IPA	miR-22	SIRT1	sirtuin 1	99	1	1	0	1	1	0
Apoptosis of cardiomyocytes_IPA	miR-30a/30a-5p/30b/30b-5p/30cde/384-5p	ADRB2	adrenergic, beta-2-, receptor, surface	64	1	1	0	1	1	0
Apoptosis of cardiomyocytes_IPA	miR-30a/30a-5p/30b/30b-5p/30cde/384-5p	BCL2L11	BCL2-like 11 (apoptosis facilitator)	77	1	1	0	1	1	0
Apoptosis of cardiomyocytes_IPA	miR-30a/30a-5p/30b/30b-5p/30cde/384-5p	BECN1	beclin 1, autophagy related	97	1	1	0	1	1	0
Apoptosis of cardiomyocytes_IPA	miR-30a/30a-5p/30b/30b-5p/30cde/384-5p	BNIP3L	BCL2/adenovirus E1B 19kDa interacting protein 3-like	86	2	1	1	3	1	2
Apoptosis of cardiomyocytes_IPA	miR-30a/30a-5p/30b/30b-5p/30cde/384-5p	CAMK2D	calcium/calmodulin-dependent protein kinase II delta	92	1	1	0	1	1	0
Apoptosis of cardiomyocytes_IPA	miR-30a/30a-5p/30b/30b-5p/30cde/384-5p	GNAQ	guanine nucleotide binding protein (G protein), q polypeptide	59	2	0	2	1	0	1
Apoptosis of cardiomyocytes_IPA	miR-30a/30a-5p/30b/30b-5p/30cde/384-5p	MAP3K5	mitogen-activated protein kinase kinase kinase 5	83	1	1	0	1	1	0
Apoptosis of cardiomyocytes_IPA	miR-30a/30a-5p/30b/30b-5p/30cde/384-5p	SIRT1	sirtuin 1	82	1	1	0	1	1	0
Apoptosis of cardiomyocytes_IPA	miR-30a/30a-5p/30b/30b-5p/30cde/384-5p	SOCS3	suppressor of cytokine signaling 3	98	1	1	0	1	1	0
Apoptosis of cardiomyocytes_IPA	miR-199/199-5p	BECN1	beclin 1, autophagy related	79	1	0	1	1	0	1
Apoptosis of cardiomyocytes_IPA	miR-199/199-5p	CREM	cAMP responsive element modulator	94	1	0	1	1	0	1
Apoptosis of cardiomyocytes_IPA	miR-199/199-5p	GSK3B	glycogen synthase kinase 3 beta	75	2	1	1	1	1	0
Apoptosis of cardiomyocytes_IPA	miR-199/199-5p	IKBKB	inhibitor of kappa light polypeptide gene enhancer in B-cells, kinase beta	77	1	1	0	1	1	0
Apoptosis of cardiomyocytes_IPA	miR-199/199-5p	MAP3K5	mitogen-activated protein kinase kinase kinase 5	57	1	1	0	1	0	1
Apoptosis of cardiomyocytes_IPA	miR-199/199-5p	SIRT1	sirtuin 1	89	1	1	0	1	1	0
Apoptosis of cardiomyocytes_IPA	miR-199/199-5p	STK4	serine/threonine kinase 4	92	4	1	3	1	1	0
APOPTOSIS_GENMAPP_MSigDB	miR-7/7ab	BCL2	B-cell CLL/lymphoma 2	84	2	0	2	2	0	2
APOPTOSIS_GENMAPP_MSigDB	miR-7/7ab	MAP3K1	mitogen-activated protein kinase kinase kinase 1	81	1	0	1	1	0	1
APOPTOSIS_GENMAPP_MSigDB	miR-7/7ab	PARP1	poly (ADP-ribose) polymerase 1	99	1	1	0	1	1	0
APOPTOSIS_GENMAPP_MSigDB	miR-7/7ab	XIAP	X-linked inhibitor of apoptosis	60	2	1	1	1	1	0
APOPTOSIS_GENMAPP_MSigDB	miR-29abc	BAK1	BCL2-antagonist/killer 1	93	1	1	0	1	1	0
APOPTOSIS_GENMAPP_MSigDB	miR-29abc	BIRC2	baculoviral IAP repeat-containing 2	91	1	0	1	1	0	1
APOPTOSIS_GENMAPP_MSigDB	miR-29abc	MAP2K4	mitogen-activated protein kinase kinase 4	74	1	0	1	1	1	0
APOPTOSIS_GENMAPP_MSigDB	miR-29abc	MCL1	myeloid cell leukemia sequence 1 (BCL2-related)	84	1	1	0	1	1	0
APOPTOSIS_GENMAPP_MSigDB	miR-29abc	TNFRSF1A	tumor necrosis factor receptor superfamily, member 1A	93	1	1	0	1	1	0
APOPTOSIS_GENMAPP_MSigDB	miR-139-5p	BCL2	B-cell CLL/lymphoma 2	85	2	0	2	3	0	3
APOPTOSIS_GENMAPP_MSigDB	miR-139-5p	JUN	jun proto-oncogene	91	1	1	0	2	1	1
APOPTOSIS_GENMAPP_MSigDB	miR-139-5p	MAP3K1	mitogen-activated protein kinase kinase kinase 1	96	1	0	1	2	0	2
APOPTOSIS_GENMAPP_MSigDB	miR-139-5p	MCL1	myeloid cell leukemia sequence 1 (BCL2-related)	84	1	0	1	1	0	1
Apoptosis_KEGG	miR-320/320abcd	AKT3	v-akt murine thymoma viral oncogene homolog 3 (protein kinase B, gamma)	70	1	1	0	1	0	1
Apoptosis_KEGG	miR-320/320abcd	CAPN2	calpain 2, (m/II) large subunit	72	1	0	1	1	0	1
Apoptosis_KEGG	miR-320/320abcd	CASP3	caspase 3, apoptosis-related cysteine peptidase	85	1	0	1	1	0	1
Apoptosis_KEGG	miR-320/320abcd	IRAK2	interleukin-1 receptor-associated kinase 2	61	1	0	1	1	0	1
Apoptosis_KEGG	miR-320/320abcd	PIK3CD	phosphoinositide-3-kinase, catalytic, delta polypeptide	74	1	0	1	1	0	1
Apoptosis_KEGG	miR-320/320abcd	PRKAR1A	protein kinase, cAMP-dependent, regulatory, type I, alpha (tissue specific extinguisher 1)	70	1	1	0	1	1	0
Apoptosis_KEGG	miR-150	AKT2	v-akt murine thymoma viral oncogene homolog 2	57	1	0	1	2	0	2
Apoptosis_KEGG	miR-150	AKT3	v-akt murine thymoma viral oncogene homolog 3 (protein kinase B, gamma)	92	2	0	2	1	0	1
Apoptosis_KEGG	miR-150	MYD88	myeloid differentiation primary response gene (88)	77	1	0	1	1	0	1
Apoptosis_KEGG	miR-150	PIK3R1	phosphoinositide-3-kinase, regulatory subunit 1 (alpha)	97	1	1	0	2	1	1
Apoptosis_KEGG	miR-150	PRKAR1A	protein kinase, cAMP-dependent, regulatory, type I, alpha (tissue specific extinguisher 1)	87	2	1	1	1	1	0
APOPTOSIS_MSigDB	miR-23ab	BNIP3L	BCL2/adenovirus E1B 19kDa interacting protein 3-like	77	2	1	1	2	1	1
APOPTOSIS_MSigDB	miR-23ab	CASP7	caspase 7, apoptosis-related cysteine peptidase	91	1	1	0	1	1	0
APOPTOSIS_MSigDB	miR-23ab	CHUK	conserved helix-loop-helix ubiquitous kinase	99	1	1	0	1	1	0
APOPTOSIS_MSigDB	miR-23ab	FAS	Fas (TNF receptor superfamily, member 6)	99	1	1	0	1	1	0
APOPTOSIS_MSigDB	miR-23ab	IRF1	interferon regulatory factor 1	82	1	1	0	1	1	0
APOPTOSIS_MSigDB	miR-23ab	IRF2	interferon regulatory factor 2	88	1	1	0	1	1	0
APOPTOSIS_MSigDB	miR-23ab	MAP3K1	mitogen-activated protein kinase kinase kinase 1	87	3	1	2	3	1	2
APOPTOSIS_MSigDB	miR-23ab	XIAP	X-linked inhibitor of apoptosis	60	3	2	1	5	2	3
Apoptosis_Wiki	miR-139-5p	BCL2	B-cell CLL/lymphoma 2	85	2	0	2	3	0	3
Apoptosis_Wiki	miR-139-5p	IGF1R	insulin-like growth factor 1 receptor	70	2	1	1	2	1	1
Apoptosis_Wiki	miR-139-5p	JUN	jun proto-oncogene	91	1	1	0	2	1	1
Apoptosis_Wiki	miR-139-5p	MAP3K1	mitogen-activated protein kinase kinase kinase 1	96	1	0	1	2	0	2
Apoptosis_Wiki	miR-139-5p	MCL1	myeloid cell leukemia sequence 1 (BCL2-related)	84	1	0	1	1	0	1
Apoptosis_Wiki	miR-18ab	IGF1	insulin-like growth factor 1 (somatomedin C)	82	1	1	0	2	1	1
Apoptosis_Wiki	miR-18ab	IRF2	interferon regulatory factor 2	96	1	1	0	1	1	0
Apoptosis_Wiki	miR-18ab	MAP3K1	mitogen-activated protein kinase kinase kinase 1	99	1	1	0	1	1	0
Apoptosis_Wiki	miR-18ab	TRADD	TNFRSF1A-associated via death domain	91	1	0	1	1	0	1
Apoptosis_Wiki	miR-378/422a	BCL2L2	BCL2-like 2	88	2	0	2	2	1	1
Apoptosis_Wiki	miR-378/422a	GZMB	granzyme B (granzyme 2, cytotoxic T-lymphocyte-associated serine esterase 1)	97	1	0	1	1	0	1
Apoptosis_Wiki	miR-378/422a	IGF1	insulin-like growth factor 1 (somatomedin C)	81	1	0	1	2	0	2
Apoptosis_Wiki	miR-378/422a	IGF1R	insulin-like growth factor 1 receptor	70	3	1	2	2	1	1
Apoptosis_Wiki	miR-29abc	BAK1	BCL2-antagonist/killer 1	93	1	1	0	1	1	0
Apoptosis_Wiki	miR-29abc	BIRC2	baculoviral IAP repeat-containing 2	91	1	0	1	1	0	1
Apoptosis_Wiki	miR-29abc	IGF1	insulin-like growth factor 1 (somatomedin C)	96	2	2	0	2	2	0
Apoptosis_Wiki	miR-29abc	MAP2K4	mitogen-activated protein kinase kinase 4	74	1	0	1	1	1	0
Apoptosis_Wiki	miR-29abc	MCL1	myeloid cell leukemia sequence 1 (BCL2-related)	84	1	1	0	1	1	0
Apoptosis_Wiki	miR-29abc	PIK3R1	phosphoinositide-3-kinase, regulatory subunit 1 (alpha)	79	1	1	0	1	1	0
Apoptosis_Wiki	miR-29abc	TNFRSF1A	tumor necrosis factor receptor superfamily, member 1A	93	1	1	0	1	1	0
Apoptosis_Wiki	miR-23ab	BNIP3L	BCL2/adenovirus E1B 19kDa interacting protein 3-like	77	2	1	1	2	1	1
Apoptosis_Wiki	miR-23ab	CASP7	caspase 7, apoptosis-related cysteine peptidase	91	1	1	0	1	1	0
Apoptosis_Wiki	miR-23ab	CHUK	conserved helix-loop-helix ubiquitous kinase	99	1	1	0	1	1	0
Apoptosis_Wiki	miR-23ab	FAS	Fas (TNF receptor superfamily, member 6)	99	1	1	0	1	1	0
Apoptosis_Wiki	miR-23ab	IRF1	interferon regulatory factor 1	82	1	1	0	1	1	0
Apoptosis_Wiki	miR-23ab	IRF2	interferon regulatory factor 2	88	1	1	0	1	1	0
Apoptosis_Wiki	miR-23ab	MAP3K1	mitogen-activated protein kinase kinase kinase 1	87	3	1	2	3	1	2
Apoptosis_Wiki	miR-23ab	XIAP	X-linked inhibitor of apoptosis	60	3	2	1	5	2	3
Apoptosis_Wiki	miR-153	IGF1R	insulin-like growth factor 1 receptor	61	1	1	0	1	1	0
Apoptosis_Wiki	miR-153	IRF2	interferon regulatory factor 2	60	1	0	1	1	0	1
Apoptosis_Wiki	miR-153	MCL1	myeloid cell leukemia sequence 1 (BCL2-related)	78	1	0	1	2	1	1
Apoptosis_Wiki	miR-153	PIK3R1	phosphoinositide-3-kinase, regulatory subunit 1 (alpha)	80	1	1	0	2	1	1
Apoptosis_Wiki	miR-153	TNFSF10	tumor necrosis factor (ligand) superfamily, member 10	96	1	0	1	1	0	1
AT1RPATHWAY_MSigDB	miR-139-5p	JUN	jun proto-oncogene	91	1	1	0	2	1	1
AT1RPATHWAY_MSigDB	miR-139-5p	MAP3K1	mitogen-activated protein kinase kinase kinase 1	96	1	0	1	2	0	2
AT1RPATHWAY_MSigDB	miR-139-5p	MEF2A	myocyte enhancer factor 2A	70	2	0	2	1	0	1
AT1RPATHWAY_MSigDB	miR-139-5p	PRKCA	protein kinase C, alpha	62	1	0	1	2	0	2
AT1RPATHWAY_MSigDB	miR-7/7ab	MAP3K1	mitogen-activated protein kinase kinase kinase 1	81	1	0	1	1	0	1
AT1RPATHWAY_MSigDB	miR-7/7ab	PTK2	PTK2 protein tyrosine kinase 2	82	1	0	1	1	0	1
AT1RPATHWAY_MSigDB	miR-7/7ab	PTK2B	PTK2B protein tyrosine kinase 2 beta	94	1	0	1	2	0	2
AT1RPATHWAY_MSigDB	miR-7/7ab	RAF1	v-raf-1 murine leukemia viral oncogene homolog 1	96	1	1	0	2	1	1
AT1RPATHWAY_MSigDB	miR-1/206	CALM2	calmodulin 2 (phosphorylase kinase, delta)	75	1	1	0	1	1	0
AT1RPATHWAY_MSigDB	miR-1/206	MAP3K1	mitogen-activated protein kinase kinase kinase 1	86	1	1	0	1	1	0
AT1RPATHWAY_MSigDB	miR-1/206	MAPK3	mitogen-activated protein kinase 3	85	1	1	0	1	1	0
AT1RPATHWAY_MSigDB	miR-1/206	SRC	v-src sarcoma (Schmidt-Ruppin A-2) viral oncogene homolog (avian)	68	1	0	1	2	0	2
AT1RPATHWAY_MSigDB	miR-19	CALM1	calmodulin 1 (phosphorylase kinase, delta)	95	1	1	0	1	1	0
AT1RPATHWAY_MSigDB	miR-19	MAP3K1	mitogen-activated protein kinase kinase kinase 1	71	1	0	1	1	0	1
AT1RPATHWAY_MSigDB	miR-19	MAPK1	mitogen-activated protein kinase 1	68	1	1	0	1	1	0
AT1RPATHWAY_MSigDB	miR-19	MEF2A	myocyte enhancer factor 2A	66	1	1	0	1	1	0
AT1RPATHWAY_MSigDB	miR-19	RAF1	v-raf-1 murine leukemia viral oncogene homolog 1	84	1	1	0	2	1	1
AT1RPATHWAY_MSigDB	miR-326/330/330-5p	ELK1	ELK1, member of ETS oncogene family	99	1	1	0	1	1	0
AT1RPATHWAY_MSigDB	miR-326/330/330-5p	MAPK1	mitogen-activated protein kinase 1	70	3	1	2	4	0	4
AT1RPATHWAY_MSigDB	miR-326/330/330-5p	PRKCA	protein kinase C, alpha	62	3	0	3	6	0	6
AT1RPATHWAY_MSigDB	miR-326/330/330-5p	SHC1	SHC (Src homology 2 domain containing) transforming protein 1	54	1	0	1	2	0	2
AT1RPATHWAY_MSigDB	miR-326/330/330-5p	SOS1	son of sevenless homolog 1 (Drosophila)	74	1	0	1	2	0	2
BAD Phosphorylation_GA	miR-27ab	APAF1	apoptotic peptidase activating factor 1	87	3	2	1	1	1	0
BAD Phosphorylation_GA	miR-27ab	EGFR	epidermal growth factor receptor	96	1	0	1	2	0	2
BAD Phosphorylation_GA	miR-27ab	GNB4	guanine nucleotide binding protein (G protein), beta polypeptide 4	72	1	0	1	1	1	0
BAD Phosphorylation_GA	miR-27ab	IRS1	insulin receptor substrate 1	54	2	1	1	1	1	0
BAD Phosphorylation_GA	miR-27ab	PDPK1	3-phosphoinositide dependent protein kinase-1	77	2	2	0	2	1	1
BAD Phosphorylation_GA	miR-27ab	RPS6KA5	ribosomal protein S6 kinase, 90kDa, polypeptide 5	96	1	1	0	2	1	1
BAD Phosphorylation_GA	miR-27ab	RPS6KB1	ribosomal protein S6 kinase, 70kDa, polypeptide 1	75	2	1	1	2	1	1
BAD Phosphorylation_GA	miR-27ab	SOS1	son of sevenless homolog 1 (Drosophila)	58	4	3	1	5	3	2
BAD Phosphorylation_GA	miR-27ab	YWHAB	tyrosine 3-monooxygenase/tryptophan 5-monooxygenase activation protein, beta polypeptide	85	1	1	0	2	1	1
BAD Phosphorylation_GA	miR-326/330/330-5p	BCL2L1	BCL2-like 1	86	2	1	1	1	0	1
BAD Phosphorylation_GA	miR-326/330/330-5p	MAPK1	mitogen-activated protein kinase 1	70	3	1	2	4	0	4
BAD Phosphorylation_GA	miR-326/330/330-5p	PPP2R5B	protein phosphatase 2, regulatory subunit B', beta	90	1	0	1	2	1	1
BAD Phosphorylation_GA	miR-326/330/330-5p	PPP3CB	protein phosphatase 3, catalytic subunit, beta isozyme	96	1	0	1	1	0	1
BAD Phosphorylation_GA	miR-326/330/330-5p	RPS6KA1	ribosomal protein S6 kinase, 90kDa, polypeptide 1	96	1	1	0	2	1	1
BAD Phosphorylation_GA	miR-326/330/330-5p	RPS6KA2	ribosomal protein S6 kinase, 90kDa, polypeptide 2	60	2	0	2	2	0	2
BAD Phosphorylation_GA	miR-326/330/330-5p	SHC1	SHC (Src homology 2 domain containing) transforming protein 1	54	1	0	1	2	0	2
BAD Phosphorylation_GA	miR-326/330/330-5p	SOS1	son of sevenless homolog 1 (Drosophila)	74	1	0	1	2	0	2
BAD Phosphorylation_GA	miR-139-5p	ADCY1	adenylate cyclase 1 (brain)	77	3	1	2	5	2	3
BAD Phosphorylation_GA	miR-139-5p	BCL2	B-cell CLL/lymphoma 2	85	2	0	2	3	0	3
BAD Phosphorylation_GA	miR-139-5p	IGF1R	insulin-like growth factor 1 receptor	70	2	1	1	2	1	1
BAD Phosphorylation_GA	miR-139-5p	PPP2CA	protein phosphatase 2, catalytic subunit, alpha isozyme	91	1	1	0	1	1	0
BAD Phosphorylation_GA	miR-139-5p	PPP2R1B	protein phosphatase 2, regulatory subunit A, beta	90	1	0	1	2	0	2
BAD Phosphorylation_GA	miR-139-5p	PPP2R5C	protein phosphatase 2, regulatory subunit B', gamma	53	1	0	1	2	0	2
BAD Phosphorylation_GA	miR-139-5p	PPP3CB	protein phosphatase 3, catalytic subunit, beta isozyme	74	1	0	1	1	0	1
BAD Phosphorylation_GA	miR-139-5p	RPS6KB1	ribosomal protein S6 kinase, 70kDa, polypeptide 1	67	2	0	2	1	0	1
BAD Phosphorylation_GA	miR-139-5p	YWHAG	tyrosine 3-monooxygenase/tryptophan 5-monooxygenase activation protein, gamma polypeptide	83	1	1	0	2	1	1
BAD Phosphorylation_GA	miR-139-5p	YWHAQ	tyrosine 3-monooxygenase/tryptophan 5-monooxygenase activation protein, theta polypeptide	75	2	1	1	2	1	1
BAD Phosphorylation_GA	miR-18ab	ADCY1	adenylate cyclase 1 (brain)	94	3	0	3	3	0	3
BAD Phosphorylation_GA	miR-18ab	IGF1	insulin-like growth factor 1 (somatomedin C)	82	1	1	0	2	1	1
BAD Phosphorylation_GA	miR-18ab	RPS6KA5	ribosomal protein S6 kinase, 90kDa, polypeptide 5	91	1	0	1	1	0	1
BAD Phosphorylation_GA	miR-18ab	YWHAB	tyrosine 3-monooxygenase/tryptophan 5-monooxygenase activation protein, beta polypeptide	74	1	0	1	2	0	2
BAD Phosphorylation_GA	miR-181	ADCY1	adenylate cyclase 1 (brain)	95	3	1	2	1	1	0
BAD Phosphorylation_GA	miR-181	MAP2K1	mitogen-activated protein kinase kinase 1	84	1	0	1	2	0	2
BAD Phosphorylation_GA	miR-181	MAPK1	mitogen-activated protein kinase 1	87	1	1	0	2	2	0
BAD Phosphorylation_GA	miR-181	PIK3R3	phosphoinositide-3-kinase, regulatory subunit 3 (gamma)	88	2	1	1	2	1	1
BAD Phosphorylation_GA	miR-181	PPP3R1	protein phosphatase 3, regulatory subunit B, alpha	77	1	1	0	1	1	0
BAD Phosphorylation_GA	miR-181	RPS6KB1	ribosomal protein S6 kinase, 70kDa, polypeptide 1	99	2	1	1	2	0	2
BAD Phosphorylation_GA	miR-181	SOS1	son of sevenless homolog 1 (Drosophila)	56	1	1	0	2	1	1
BAD Phosphorylation_GA	miR-181	YWHAG	tyrosine 3-monooxygenase/tryptophan 5-monooxygenase activation protein, gamma polypeptide	72	2	1	1	1	1	0
BAD Phosphorylation_GA	miR-7/7ab	BCL2	B-cell CLL/lymphoma 2	84	2	0	2	2	0	2
BAD Phosphorylation_GA	miR-7/7ab	IRS1	insulin receptor substrate 1	99	1	0	1	1	1	0
BAD Phosphorylation_GA	miR-7/7ab	PDPK1	3-phosphoinositide dependent protein kinase-1	68	1	0	1	1	0	1
BAD Phosphorylation_GA	miR-7/7ab	PIK3CD	phosphoinositide-3-kinase, catalytic, delta polypeptide	93	2	1	1	4	1	3
BAD Phosphorylation_GA	miR-7/7ab	PIK3R3	phosphoinositide-3-kinase, regulatory subunit 3 (gamma)	91	1	0	1	1	1	0
BAD Phosphorylation_GA	miR-7/7ab	RAF1	v-raf-1 murine leukemia viral oncogene homolog 1	96	1	1	0	2	1	1
BAD Phosphorylation_GA	miR-7/7ab	RPS6KB1	ribosomal protein S6 kinase, 70kDa, polypeptide 1	93	1	1	0	1	1	0
BAD Phosphorylation_GA	miR-342/342-3p	BCL2L1	BCL2-like 1	87	2	1	1	2	1	1
BAD Phosphorylation_GA	miR-342/342-3p	PIK3CD	phosphoinositide-3-kinase, catalytic, delta polypeptide	84	2	0	2	2	0	2
BAD Phosphorylation_GA	miR-342/342-3p	PPP2R5E	protein phosphatase 2, regulatory subunit B', epsilon isoform	71	2	0	2	1	0	1
BAD Phosphorylation_GA	miR-342/342-3p	PPP3R1	protein phosphatase 3, regulatory subunit B, alpha	96	2	0	2	2	0	2
BAD Phosphorylation_GA	miR-342/342-3p	RPS6KB1	ribosomal protein S6 kinase, 70kDa, polypeptide 1	83	2	0	2	1	0	1
BAD Phosphorylation_GA	miR-320/320abcd	IGF1	insulin-like growth factor 1 (somatomedin C)	60	1	1	0	2	1	1
BAD Phosphorylation_GA	miR-320/320abcd	IGF1R	insulin-like growth factor 1 receptor	82	2	1	1	3	1	2
BAD Phosphorylation_GA	miR-320/320abcd	MAPK1	mitogen-activated protein kinase 1	81	3	0	3	2	1	1
BAD Phosphorylation_GA	miR-320/320abcd	PIK3CD	phosphoinositide-3-kinase, catalytic, delta polypeptide	74	1	0	1	1	0	1
BAD Phosphorylation_GA	miR-320/320abcd	YWHAE	tyrosine 3-monooxygenase/tryptophan 5-monooxygenase activation protein, epsilon polypeptide	89	1	1	0	1	1	0
BAD Phosphorylation_GA	miR-320/320abcd	YWHAH	tyrosine 3-monooxygenase/tryptophan 5-monooxygenase activation protein, eta polypeptide	98	1	0	1	1	0	1
BAD Phosphorylation_GA	miR-320/320abcd	YWHAQ	tyrosine 3-monooxygenase/tryptophan 5-monooxygenase activation protein, theta polypeptide	62	1	1	0	1	1	0
BAD Phosphorylation_GA	miR-320/320abcd	YWHAZ	tyrosine 3-monooxygenase/tryptophan 5-monooxygenase activation protein, zeta polypeptide	89	1	1	0	1	1	0
BAD Phosphorylation_GA	miR-19	ADCY1	adenylate cyclase 1 (brain)	92	6	1	5	3	1	2
BAD Phosphorylation_GA	miR-19	APAF1	apoptotic peptidase activating factor 1	83	1	0	1	1	1	0
BAD Phosphorylation_GA	miR-19	IGF1	insulin-like growth factor 1 (somatomedin C)	75	2	0	2	2	1	1
BAD Phosphorylation_GA	miR-19	MAPK1	mitogen-activated protein kinase 1	68	1	1	0	1	1	0
BAD Phosphorylation_GA	miR-19	PIK3R3	phosphoinositide-3-kinase, regulatory subunit 3 (gamma)	95	1	1	0	2	1	1
BAD Phosphorylation_GA	miR-19	PPP2R5E	protein phosphatase 2, regulatory subunit B', epsilon isoform	91	1	1	0	1	1	0
BAD Phosphorylation_GA	miR-19	RAF1	v-raf-1 murine leukemia viral oncogene homolog 1	84	1	1	0	2	1	1
BAD Phosphorylation_GA	miR-19	RPS6KA5	ribosomal protein S6 kinase, 90kDa, polypeptide 5	70	1	0	1	3	0	3
BAD Phosphorylation_GA	miR-378/422a	GNA13	guanine nucleotide binding protein (G protein), alpha 13	91	1	0	1	2	0	2
BAD Phosphorylation_GA	miR-378/422a	GRB2	growth factor receptor-bound protein 2	92	2	1	1	1	1	0
BAD Phosphorylation_GA	miR-378/422a	IGF1	insulin-like growth factor 1 (somatomedin C)	81	1	0	1	2	0	2
BAD Phosphorylation_GA	miR-378/422a	IGF1R	insulin-like growth factor 1 receptor	70	3	1	2	2	1	1
BAD Phosphorylation_GA	miR-378/422a	MAPK1	mitogen-activated protein kinase 1	96	1	1	0	1	1	0
BAD Phosphorylation_GA	miR-378/422a	RPS6KA2	ribosomal protein S6 kinase, 90kDa, polypeptide 2	74	1	0	1	3	0	3
BAD Phosphorylation_GA	miR-31	GNA13	guanine nucleotide binding protein (G protein), alpha 13	80	1	0	1	1	1	0
BAD Phosphorylation_GA	miR-31	PPP2R2A	protein phosphatase 2, regulatory subunit B, alpha	88	2	1	1	1	1	0
BAD Phosphorylation_GA	miR-31	PPP3CA	protein phosphatase 3, catalytic subunit, alpha isozyme	76	1	1	0	1	1	0
BAD Phosphorylation_GA	miR-31	YWHAE	tyrosine 3-monooxygenase/tryptophan 5-monooxygenase activation protein, epsilon polypeptide	86	1	1	0	1	1	0
BAD Phosphorylation_GA	miR-31	YWHAH	tyrosine 3-monooxygenase/tryptophan 5-monooxygenase activation protein, eta polypeptide	64	1	0	1	1	0	1
BADPATHWAY_MSigDB	miR-150	IGF1	insulin-like growth factor 1 (somatomedin C)	69	3	0	3	1	0	1
BADPATHWAY_MSigDB	miR-150	IGF1R	insulin-like growth factor 1 receptor	84	3	0	3	1	0	1
BADPATHWAY_MSigDB	miR-150	PIK3R1	phosphoinositide-3-kinase, regulatory subunit 1 (alpha)	97	1	1	0	2	1	1
BADPATHWAY_MSigDB	miR-150	PRKAR1A	protein kinase, cAMP-dependent, regulatory, type I, alpha (tissue specific extinguisher 1)	87	2	1	1	1	1	0
BADPATHWAY_MSigDB	miR-185/882	BCL2	B-cell CLL/lymphoma 2	86	2	0	2	1	0	1
BADPATHWAY_MSigDB	miR-185/882	IGF1	insulin-like growth factor 1 (somatomedin C)	98	3	0	3	3	0	3
BADPATHWAY_MSigDB	miR-185/882	IGF1R	insulin-like growth factor 1 receptor	90	3	0	3	3	0	3
BADPATHWAY_MSigDB	miR-185/882	PRKAR2A	protein kinase, cAMP-dependent, regulatory, type II, alpha	95	2	1	1	1	1	0
BADPATHWAY_MSigDB	miR-18ab	ADCY1	adenylate cyclase 1 (brain)	94	3	0	3	3	0	3
BADPATHWAY_MSigDB	miR-18ab	IGF1	insulin-like growth factor 1 (somatomedin C)	82	1	1	0	2	1	1
BADPATHWAY_MSigDB	miR-18ab	KIT	v-kit Hardy-Zuckerman 4 feline sarcoma viral oncogene homolog	87	1	1	0	1	1	0
BADPATHWAY_MSigDB	miR-18ab	PRKACB	protein kinase, cAMP-dependent, catalytic, beta	90	1	1	0	1	0	1
BADPATHWAY_MSigDB	miR-15/16/195/424/497	IGF1R	insulin-like growth factor 1 receptor	66	2	1	1	4	1	3
BADPATHWAY_MSigDB	miR-15/16/195/424/497	PIK3R1	phosphoinositide-3-kinase, regulatory subunit 1 (alpha)	97	1	1	0	1	1	0
BADPATHWAY_MSigDB	miR-15/16/195/424/497	PRKAR2A	protein kinase, cAMP-dependent, regulatory, type II, alpha	95	4	2	2	1	1	0
BADPATHWAY_MSigDB	miR-15/16/195/424/497	YWHAH	tyrosine 3-monooxygenase/tryptophan 5-monooxygenase activation protein, eta polypeptide	93	2	1	1	1	1	0
BADPATHWAY_MSigDB	miR-320/320abcd	IGF1	insulin-like growth factor 1 (somatomedin C)	60	1	1	0	2	1	1
BADPATHWAY_MSigDB	miR-320/320abcd	IGF1R	insulin-like growth factor 1 receptor	82	2	1	1	3	1	2
BADPATHWAY_MSigDB	miR-320/320abcd	PRKAR1A	protein kinase, cAMP-dependent, regulatory, type I, alpha (tissue specific extinguisher 1)	70	1	1	0	1	1	0
BADPATHWAY_MSigDB	miR-320/320abcd	YWHAH	tyrosine 3-monooxygenase/tryptophan 5-monooxygenase activation protein, eta polypeptide	98	1	0	1	1	0	1
Beta-adrenergic signaling_GA	miR-148/152	MAP2K1	mitogen-activated protein kinase kinase 1	83	1	0	1	1	0	1
Beta-adrenergic signaling_GA	miR-148/152	MRAS	muscle RAS oncogene homolog	91	1	1	0	3	1	2
Beta-adrenergic signaling_GA	miR-148/152	NRAS	neuroblastoma RAS viral (v-ras) oncogene homolog	87	1	1	0	1	1	0
Beta-adrenergic signaling_GA	miR-148/152	PPP1R10	protein phosphatase 1, regulatory (inhibitor) subunit 10	76	5	1	4	2	2	0
Beta-adrenergic signaling_GA	miR-148/152	PPP1R9A	protein phosphatase 1, regulatory (inhibitor) subunit 9A	72	5	0	5	1	0	1
Beta-adrenergic signaling_GA	miR-148/152	PPP2R2A	protein phosphatase 2, regulatory subunit B, alpha	75	1	0	1	1	0	1
Beta-adrenergic signaling_GA	miR-148/152	SOS1	son of sevenless homolog 1 (Drosophila)	95	1	1	0	2	1	1
Beta-adrenergic signaling_GA	miR-34a/34b-5p/34c/34c-5p/449/449abc/699	MAP2K1	mitogen-activated protein kinase kinase 1	96	1	1	0	1	1	0
Beta-adrenergic signaling_GA	miR-34a/34b-5p/34c/34c-5p/449/449abc/699	MRAS	muscle RAS oncogene homolog	73	4	1	3	1	0	1
Beta-adrenergic signaling_GA	miR-34a/34b-5p/34c/34c-5p/449/449abc/699	PPP1R10	protein phosphatase 1, regulatory (inhibitor) subunit 10	71	1	1	0	1	1	0
Beta-adrenergic signaling_GA	miR-34a/34b-5p/34c/34c-5p/449/449abc/699	PPP1R11	protein phosphatase 1, regulatory (inhibitor) subunit 11	97	2	2	0	3	2	1
Beta-adrenergic signaling_GA	miR-34a/34b-5p/34c/34c-5p/449/449abc/699	PPP2R5A	protein phosphatase 2, regulatory subunit B', alpha	96	2	0	2	1	0	1
Beta-adrenergic signaling_GA	miR-34a/34b-5p/34c/34c-5p/449/449abc/699	PRKACB	protein kinase, cAMP-dependent, catalytic, beta	85	2	1	1	1	0	1
Beta-adrenergic signaling_GA	miR-34a/34b-5p/34c/34c-5p/449/449abc/699	RRAS	related RAS viral (r-ras) oncogene homolog	98	1	1	0	2	1	1
Beta-adrenergic signaling_GA	miR-31	PPP1R3D	protein phosphatase 1, regulatory (inhibitor) subunit 3D	82	2	0	2	2	0	2
Beta-adrenergic signaling_GA	miR-31	PPP1R7	protein phosphatase 1, regulatory (inhibitor) subunit 7	98	1	0	1	1	0	1
Beta-adrenergic signaling_GA	miR-31	PPP1R9A	protein phosphatase 1, regulatory (inhibitor) subunit 9A	99	1	1	0	1	1	0
Beta-adrenergic signaling_GA	miR-31	PPP1R9B	protein phosphatase 1, regulatory (inhibitor) subunit 9B	89	2	0	2	1	0	1
Beta-adrenergic signaling_GA	miR-31	PPP2R2A	protein phosphatase 2, regulatory subunit B, alpha	88	2	1	1	1	1	0
BMP Pathway_GA	miR-150	CACNA1G	calcium channel, voltage-dependent, T type, alpha 1G subunit	95	1	0	1	1	0	1
BMP Pathway_GA	miR-150	CACNA2D1	calcium channel, voltage-dependent, alpha 2/delta subunit 1	93	1	0	1	1	0	1
BMP Pathway_GA	miR-150	CACNB3	calcium channel, voltage-dependent, beta 3 subunit	63	1	0	1	1	0	1
BMP Pathway_GA	miR-150	CREB1	cAMP responsive element binding protein 1	87	2	0	2	2	0	2
BMP Pathway_GA	miR-150	MAPK9	mitogen-activated protein kinase 9	78	1	0	1	1	0	1
BMP Pathway_GA	miR-150	PRKAR1A	protein kinase, cAMP-dependent, regulatory, type I, alpha (tissue specific extinguisher 1)	87	2	1	1	1	1	0
BMP Pathway_GA	miR-25/32/92/92ab/363/367	CACNA1H	calcium channel, voltage-dependent, T type, alpha 1H subunit	58	2	1	1	1	1	0
BMP Pathway_GA	miR-25/32/92/92ab/363/367	CREB1	cAMP responsive element binding protein 1	71	1	1	0	2	0	2
BMP Pathway_GA	miR-25/32/92/92ab/363/367	GATA2	GATA binding protein 2	89	1	1	0	1	1	0
BMP Pathway_GA	miR-25/32/92/92ab/363/367	GATA6	GATA binding protein 6	84	1	1	0	1	1	0
BMP Pathway_GA	miR-25/32/92/92ab/363/367	SMAD6	SMAD family member 6	78	1	1	0	1	1	0
BMP Pathway_GA	miR-25/32/92/92ab/363/367	SMAD7	SMAD family member 7	89	1	1	0	1	1	0
BMP Pathway_GA	miR-139-5p	BMPR1A	bone morphogenetic protein receptor, type IA	96	1	0	1	1	0	1
BMP Pathway_GA	miR-139-5p	CACNA2D2	calcium channel, voltage-dependent, alpha 2/delta subunit 2	68	1	0	1	1	1	0
BMP Pathway_GA	miR-139-5p	FOS	FBJ murine osteosarcoma viral oncogene homolog	86	1	1	0	2	1	1
BMP Pathway_GA	miR-139-5p	JUN	jun proto-oncogene	91	1	1	0	2	1	1
BMP Pathway_GA	miR-224	ATF2	activating transcription factor 2	88	2	0	2	1	0	1
BMP Pathway_GA	miR-224	MAPK14	mitogen-activated protein kinase 14	79	1	0	1	1	0	1
BMP Pathway_GA	miR-224	SMAD4	SMAD family member 4	85	2	0	2	3	2	1
BMP Pathway_GA	miR-224	SMAD5	SMAD family member 5	74	1	1	0	3	2	1
BMP signalling and regulation_Wiki	miR-25/32/92/92ab/363/367	SMAD6	SMAD family member 6	78	1	1	0	1	1	0
BMP signalling and regulation_Wiki	miR-25/32/92/92ab/363/367	SMURF1	SMAD specific E3 ubiquitin protein ligase 1	60	1	1	0	1	1	0
BMP signalling and regulation_Wiki	miR-25/32/92/92ab/363/367	TOB1	transducer of ERBB2, 1	99	1	1	0	1	1	0
BMP signalling and regulation_Wiki	miR-25/32/92/92ab/363/367	TOB2	transducer of ERBB2, 2	98	1	1	0	1	1	0
CALCINEURIN_NF_AT_SIGNALING_MSigDB	miR-377	EGR2	early growth response 2	72	1	1	0	1	1	0
CALCINEURIN_NF_AT_SIGNALING_MSigDB	miR-377	EP300	E1A binding protein p300	70	1	1	0	1	1	0
CALCINEURIN_NF_AT_SIGNALING_MSigDB	miR-377	IPO5	importin 5	99	1	0	1	1	1	0
CALCINEURIN_NF_AT_SIGNALING_MSigDB	miR-377	PAK1	p21 protein (Cdc42/Rac)-activated kinase 1	68	1	0	1	1	0	1
CALCINEURIN_NF_AT_SIGNALING_MSigDB	miR-377	PPP3R1	protein phosphatase 3, regulatory subunit B, alpha	83	2	1	1	1	1	0
CALCINEURIN_NF_AT_SIGNALING_MSigDB	miR-377	PTPRC	protein tyrosine phosphatase, receptor type, C	68	1	0	1	1	0	1
CALCINEURIN_NF_AT_SIGNALING_MSigDB	miR-377	SP1	Sp1 transcription factor	73	2	0	2	1	1	0
CALCINEURIN_NF_AT_SIGNALING_MSigDB	miR-221/222	FOS	FBJ murine osteosarcoma viral oncogene homolog	93	1	1	0	1	1	0
CALCINEURIN_NF_AT_SIGNALING_MSigDB	miR-221/222	PAK1	p21 protein (Cdc42/Rac)-activated kinase 1	89	1	0	1	1	1	0
CALCINEURIN_NF_AT_SIGNALING_MSigDB	miR-221/222	PPP3R1	protein phosphatase 3, regulatory subunit B, alpha	94	2	1	1	2	1	1
CALCINEURIN_NF_AT_SIGNALING_MSigDB	miR-221/222	VAV3	vav 3 guanine nucleotide exchange factor	67	1	0	1	1	0	1
CALCINEURIN_NF_AT_SIGNALING_MSigDB	miR-185/882	BCL2	B-cell CLL/lymphoma 2	86	2	0	2	1	0	1
CALCINEURIN_NF_AT_SIGNALING_MSigDB	miR-185/882	CALM3	calmodulin 3 (phosphorylase kinase, delta)	89	2	0	2	1	0	1
CALCINEURIN_NF_AT_SIGNALING_MSigDB	miR-185/882	MAPK14	mitogen-activated protein kinase 14	62	1	1	0	1	1	0
CALCINEURIN_NF_AT_SIGNALING_MSigDB	miR-185/882	NFATC3	nuclear factor of activated T-cells, cytoplasmic, calcineurin-dependent 3	83	1	0	1	1	0	1
CALCINEURIN_NF_AT_SIGNALING_MSigDB	miR-185/882	VEGFA	vascular endothelial growth factor A	95	2	0	2	2	1	1
CALCINEURIN_NF_AT_SIGNALING_MSigDB	miR-155	CEBPB	CCAAT/enhancer binding protein (C/EBP), beta	96	1	1	0	1	1	0
CALCINEURIN_NF_AT_SIGNALING_MSigDB	miR-155	MEF2A	myocyte enhancer factor 2A	96	1	1	0	1	1	0
CALCINEURIN_NF_AT_SIGNALING_MSigDB	miR-155	SLA	Src-like-adaptor	68	1	1	0	2	1	1
CALCINEURIN_NF_AT_SIGNALING_MSigDB	miR-155	SP3	Sp3 transcription factor	80	1	1	0	1	1	0
CALCINEURIN_NF_AT_SIGNALING_MSigDB	miR-374/374ab	CEBPB	CCAAT/enhancer binding protein (C/EBP), beta	96	1	1	0	2	1	1
CALCINEURIN_NF_AT_SIGNALING_MSigDB	miR-374/374ab	EP300	E1A binding protein p300	88	1	0	1	1	0	1
CALCINEURIN_NF_AT_SIGNALING_MSigDB	miR-374/374ab	MEF2D	myocyte enhancer factor 2D	90	1	0	1	2	1	1
CALCINEURIN_NF_AT_SIGNALING_MSigDB	miR-374/374ab	SP1	Sp1 transcription factor	89	2	1	1	3	1	2
CALCINEURIN_NF_AT_SIGNALING_MSigDB	miR-374/374ab	SP3	Sp3 transcription factor	90	1	1	0	1	1	0
CALCINEURIN_NF_AT_SIGNALING_MSigDB	miR-374/374ab	VEGFA	vascular endothelial growth factor A	90	1	0	1	1	0	1
CALCINEURIN_NF_AT_SIGNALING_MSigDB	miR-208/208ab	CDKN1A	cyclin-dependent kinase inhibitor 1A (p21, Cip1)	88	1	1	0	1	0	1
CALCINEURIN_NF_AT_SIGNALING_MSigDB	miR-208/208ab	GATA4	GATA binding protein 4	73	1	1	0	1	1	0
CALCINEURIN_NF_AT_SIGNALING_MSigDB	miR-208/208ab	PPP3CB	protein phosphatase 3, catalytic subunit, beta isozyme	83	1	1	0	1	1	0
CALCINEURIN_NF_AT_SIGNALING_MSigDB	miR-208/208ab	SP3	Sp3 transcription factor	69	1	0	1	1	0	1
CALCINEURIN_NF_AT_SIGNALING_MSigDB	miR-208/208ab	VAV3	vav 3 guanine nucleotide exchange factor	98	3	1	2	2	1	1
CALCINEURIN_NF_AT_SIGNALING_MSigDB	miR-342/342-3p	EP300	E1A binding protein p300	98	1	1	0	1	1	0
CALCINEURIN_NF_AT_SIGNALING_MSigDB	miR-342/342-3p	MEF2A	myocyte enhancer factor 2A	78	1	0	1	1	0	1
CALCINEURIN_NF_AT_SIGNALING_MSigDB	miR-342/342-3p	PAK1	p21 protein (Cdc42/Rac)-activated kinase 1	96	1	0	1	1	0	1
CALCINEURIN_NF_AT_SIGNALING_MSigDB	miR-342/342-3p	PPP3R1	protein phosphatase 3, regulatory subunit B, alpha	96	2	0	2	2	0	2
CALCINEURIN_NF_AT_SIGNALING_MSigDB	miR-342/342-3p	PTPRC	protein tyrosine phosphatase, receptor type, C	97	3	0	3	1	0	1
Calcium Regulation in the Cardiac Cell_Wiki	miR-34a/34b-5p/34c/34c-5p/449/449abc/699	ADRA1D	adrenergic, alpha-1D-, receptor	72	3	0	3	2	0	2
Calcium Regulation in the Cardiac Cell_Wiki	miR-34a/34b-5p/34c/34c-5p/449/449abc/699	CACNB3	calcium channel, voltage-dependent, beta 3 subunit	94	1	1	0	1	1	0
Calcium Regulation in the Cardiac Cell_Wiki	miR-34a/34b-5p/34c/34c-5p/449/449abc/699	ITPR3	inositol 1,4,5-triphosphate receptor, type 3	55	1	0	1	1	0	1
Calcium Regulation in the Cardiac Cell_Wiki	miR-34a/34b-5p/34c/34c-5p/449/449abc/699	PKIA	protein kinase (cAMP-dependent, catalytic) inhibitor alpha	77	2	1	1	1	1	0
Calcium Regulation in the Cardiac Cell_Wiki	miR-34a/34b-5p/34c/34c-5p/449/449abc/699	PRKACB	protein kinase, cAMP-dependent, catalytic, beta	85	2	1	1	1	0	1
Calcium Regulation in the Cardiac Cell_Wiki	miR-34a/34b-5p/34c/34c-5p/449/449abc/699	PRKCB	protein kinase C, beta	94	1	0	1	1	0	1
Calcium Regulation in the Cardiac Cell_Wiki	miR-34a/34b-5p/34c/34c-5p/449/449abc/699	PRKD1	protein kinase D1	80	1	1	0	2	1	1
Calcium Regulation in the Cardiac Cell_Wiki	miR-34a/34b-5p/34c/34c-5p/449/449abc/699	RGS4	regulator of G-protein signaling 4	55	1	0	1	1	0	1
Calcium Regulation in the Cardiac Cell_Wiki	miR-365	ADCY6	adenylate cyclase 6	56	2	1	1	1	1	0
Calcium Regulation in the Cardiac Cell_Wiki	miR-365	ARRB2	arrestin, beta 2	97	1	1	0	1	1	0
Calcium Regulation in the Cardiac Cell_Wiki	miR-365	KCNJ3	potassium inwardly-rectifying channel, subfamily J, member 3	67	1	0	1	2	2	0
Calcium Regulation in the Cardiac Cell_Wiki	miR-365	PRKAR2A	protein kinase, cAMP-dependent, regulatory, type II, alpha	88	1	1	0	1	1	0
Calcium Regulation in the Cardiac Cell_Wiki	miR-365	YWHAH	tyrosine 3-monooxygenase/tryptophan 5-monooxygenase activation protein, eta polypeptide	74	1	0	1	1	0	1
Calcium Regulation in the Cardiac Cell_Wiki	miR-221/222	GNAI2	guanine nucleotide binding protein (G protein), alpha inhibiting activity polypeptide 2	75	1	1	0	1	1	0
Calcium Regulation in the Cardiac Cell_Wiki	miR-221/222	GNAI3	guanine nucleotide binding protein (G protein), alpha inhibiting activity polypeptide 3	82	2	1	1	2	1	1
Calcium Regulation in the Cardiac Cell_Wiki	miR-221/222	GNB1	guanine nucleotide binding protein (G protein), beta polypeptide 1	61	1	0	1	1	0	1
Calcium Regulation in the Cardiac Cell_Wiki	miR-221/222	GNG12	guanine nucleotide binding protein (G protein), gamma 12	79	1	0	1	1	0	1
Calcium Regulation in the Cardiac Cell_Wiki	miR-221/222	PRKCH	protein kinase C, eta	63	1	0	1	1	0	1
Calcium Regulation in the Cardiac Cell_Wiki	miR-221/222	SLC8A1	solute carrier family 8 (sodium/calcium exchanger), member 1	74	3	0	3	1	0	1
Calcium Regulation in the Cardiac Cell_Wiki	miR-221/222	YWHAG	tyrosine 3-monooxygenase/tryptophan 5-monooxygenase activation protein, gamma polypeptide	82	1	1	0	2	1	1
Calcium Regulation in the Cardiac Cell_Wiki	miR-320/320abcd	FKBP1A	FK506 binding protein 1A, 12kDa	69	1	0	1	1	0	1
Calcium Regulation in the Cardiac Cell_Wiki	miR-320/320abcd	GNAI1	guanine nucleotide binding protein (G protein), alpha inhibiting activity polypeptide 1	99	1	1	0	1	1	0
Calcium Regulation in the Cardiac Cell_Wiki	miR-320/320abcd	PRKAR1A	protein kinase, cAMP-dependent, regulatory, type I, alpha (tissue specific extinguisher 1)	70	1	1	0	1	1	0
Calcium Regulation in the Cardiac Cell_Wiki	miR-320/320abcd	RGS10	regulator of G-protein signaling 10	88	1	0	1	1	0	1
Calcium Regulation in the Cardiac Cell_Wiki	miR-320/320abcd	RGS5	regulator of G-protein signaling 5	72	1	0	1	1	0	1
Calcium Regulation in the Cardiac Cell_Wiki	miR-320/320abcd	YWHAE	tyrosine 3-monooxygenase/tryptophan 5-monooxygenase activation protein, epsilon polypeptide	89	1	1	0	1	1	0
Calcium Regulation in the Cardiac Cell_Wiki	miR-320/320abcd	YWHAH	tyrosine 3-monooxygenase/tryptophan 5-monooxygenase activation protein, eta polypeptide	98	1	0	1	1	0	1
Calcium Regulation in the Cardiac Cell_Wiki	miR-320/320abcd	YWHAQ	tyrosine 3-monooxygenase/tryptophan 5-monooxygenase activation protein, theta polypeptide	62	1	1	0	1	1	0
Calcium Regulation in the Cardiac Cell_Wiki	miR-320/320abcd	YWHAZ	tyrosine 3-monooxygenase/tryptophan 5-monooxygenase activation protein, zeta polypeptide	89	1	1	0	1	1	0
cAMP Pathway_GA	miR-31	ADCY6	adenylate cyclase 6	88	1	1	0	3	1	2
cAMP Pathway_GA	miR-31	AKAP7	A kinase (PRKA) anchor protein 7	97	2	0	2	3	0	3
cAMP Pathway_GA	miR-31	CACNB2	calcium channel, voltage-dependent, beta 2 subunit	74	1	1	0	1	1	0
cAMP Pathway_GA	miR-31	CAMK2D	calcium/calmodulin-dependent protein kinase II delta	99	1	1	0	1	1	0
cAMP Pathway_GA	miR-31	CLCN3	chloride channel 3	80	1	1	0	1	0	1
cAMP Pathway_GA	miR-31	FGF12	fibroblast growth factor 12	68	1	0	1	1	0	1
cAMP Pathway_GA	miR-31	GNA13	guanine nucleotide binding protein (G protein), alpha 13	80	1	0	1	1	1	0
cAMP Pathway_GA	miR-31	HBEGF	heparin-binding EGF-like growth factor	55	1	0	1	1	0	1
cAMP Pathway_GA	miR-31	PIK3C2A	phosphoinositide-3-kinase, class 2, alpha polypeptide	96	2	0	2	2	2	0
cAMP Pathway_GA	miR-31	PPP1R3D	protein phosphatase 1, regulatory (inhibitor) subunit 3D	82	2	0	2	2	0	2
cAMP Pathway_GA	miR-31	PPP1R7	protein phosphatase 1, regulatory (inhibitor) subunit 7	98	1	0	1	1	0	1
cAMP Pathway_GA	miR-31	PPP1R9A	protein phosphatase 1, regulatory (inhibitor) subunit 9A	99	1	1	0	1	1	0
cAMP Pathway_GA	miR-31	PPP1R9B	protein phosphatase 1, regulatory (inhibitor) subunit 9B	89	2	0	2	1	0	1
cAMP Pathway_GA	miR-31	PPP3CA	protein phosphatase 3, catalytic subunit, alpha isozyme	76	1	1	0	1	1	0
cAMP Pathway_GA	miR-31	RGS4	regulator of G-protein signaling 4	76	1	0	1	3	1	2
cAMP Pathway_GA	miR-31	YWHAE	tyrosine 3-monooxygenase/tryptophan 5-monooxygenase activation protein, epsilon polypeptide	86	1	1	0	1	1	0
cAMP Pathway_GA	miR-31	YWHAH	tyrosine 3-monooxygenase/tryptophan 5-monooxygenase activation protein, eta polypeptide	64	1	0	1	1	0	1
cAMP Pathway_GA	miR-34a/34b-5p/34c/34c-5p/449/449abc/699	ADRA1D	adrenergic, alpha-1D-, receptor	72	3	0	3	2	0	2
cAMP Pathway_GA	miR-34a/34b-5p/34c/34c-5p/449/449abc/699	AKAP6	A kinase (PRKA) anchor protein 6	85	2	1	1	1	1	0
cAMP Pathway_GA	miR-34a/34b-5p/34c/34c-5p/449/449abc/699	CACNB3	calcium channel, voltage-dependent, beta 3 subunit	94	1	1	0	1	1	0
cAMP Pathway_GA	miR-34a/34b-5p/34c/34c-5p/449/449abc/699	FGF13	fibroblast growth factor 13	66	1	0	1	1	0	1
cAMP Pathway_GA	miR-34a/34b-5p/34c/34c-5p/449/449abc/699	GFER	growth factor, augmenter of liver regeneration	87	1	0	1	1	0	1
cAMP Pathway_GA	miR-34a/34b-5p/34c/34c-5p/449/449abc/699	IGF1	insulin-like growth factor 1 (somatomedin C)	88	1	0	1	1	0	1
cAMP Pathway_GA	miR-34a/34b-5p/34c/34c-5p/449/449abc/699	ITPR3	inositol 1,4,5-triphosphate receptor, type 3	55	1	0	1	1	0	1
cAMP Pathway_GA	miR-34a/34b-5p/34c/34c-5p/449/449abc/699	KCNK3	potassium channel, subfamily K, member 3	94	2	1	1	1	0	1
cAMP Pathway_GA	miR-34a/34b-5p/34c/34c-5p/449/449abc/699	MAP2K1	mitogen-activated protein kinase kinase 1	96	1	1	0	1	1	0
cAMP Pathway_GA	miR-34a/34b-5p/34c/34c-5p/449/449abc/699	MRAS	muscle RAS oncogene homolog	73	4	1	3	1	0	1
cAMP Pathway_GA	miR-34a/34b-5p/34c/34c-5p/449/449abc/699	PDGFRA	platelet-derived growth factor receptor, alpha polypeptide	96	2	2	0	2	2	0
cAMP Pathway_GA	miR-34a/34b-5p/34c/34c-5p/449/449abc/699	PKIA	protein kinase (cAMP-dependent, catalytic) inhibitor alpha	77	2	1	1	1	1	0
cAMP Pathway_GA	miR-34a/34b-5p/34c/34c-5p/449/449abc/699	PLCB1	phospholipase C, beta 1 (phosphoinositide-specific)	88	1	0	1	1	0	1
cAMP Pathway_GA	miR-34a/34b-5p/34c/34c-5p/449/449abc/699	PPP1R10	protein phosphatase 1, regulatory (inhibitor) subunit 10	71	1	1	0	1	1	0
cAMP Pathway_GA	miR-34a/34b-5p/34c/34c-5p/449/449abc/699	PPP1R11	protein phosphatase 1, regulatory (inhibitor) subunit 11	97	2	2	0	3	2	1
cAMP Pathway_GA	miR-34a/34b-5p/34c/34c-5p/449/449abc/699	PRKACB	protein kinase, cAMP-dependent, catalytic, beta	85	2	1	1	1	0	1
cAMP Pathway_GA	miR-34a/34b-5p/34c/34c-5p/449/449abc/699	PRKCB	protein kinase C, beta	94	1	0	1	1	0	1
cAMP Pathway_GA	miR-34a/34b-5p/34c/34c-5p/449/449abc/699	PRKD1	protein kinase D1	80	1	1	0	2	1	1
cAMP Pathway_GA	miR-34a/34b-5p/34c/34c-5p/449/449abc/699	RGS4	regulator of G-protein signaling 4	55	1	0	1	1	0	1
cAMP Pathway_GA	miR-34a/34b-5p/34c/34c-5p/449/449abc/699	ROCK1	Rho-associated, coiled-coil containing protein kinase 1	78	1	0	1	1	0	1
cAMP Pathway_GA	miR-34a/34b-5p/34c/34c-5p/449/449abc/699	RRAS	related RAS viral (r-ras) oncogene homolog	98	1	1	0	2	1	1
cAMP Pathway_GA	miR-34a/34b-5p/34c/34c-5p/449/449abc/699	SEMA4B	sema domain, immunoglobulin domain (Ig), transmembrane domain (TM) and short cytoplasmic domain, (semaphorin) 4B	78	2	1	1	1	1	0
cAMP Pathway_GA	miR-34a/34b-5p/34c/34c-5p/449/449abc/699	TGFB3	transforming growth factor, beta 3	68	2	0	2	1	0	1
cAMP Pathway_GA	miR-27ab	ADCY6	adenylate cyclase 6	86	1	1	0	1	1	0
cAMP Pathway_GA	miR-27ab	ADD1	adducin 1 (alpha)	96	1	0	1	1	1	0
cAMP Pathway_GA	miR-27ab	ATF1	activating transcription factor 1	73	1	0	1	1	0	1
cAMP Pathway_GA	miR-27ab	CALM3	calmodulin 3 (phosphorylase kinase, delta)	71	1	1	0	1	1	0
cAMP Pathway_GA	miR-27ab	CLCN3	chloride channel 3	88	2	2	0	1	0	1
cAMP Pathway_GA	miR-27ab	CLIC5	chloride intracellular channel 5	95	1	0	1	2	0	2
cAMP Pathway_GA	miR-27ab	CREB1	cAMP responsive element binding protein 1	98	1	1	0	1	1	0
cAMP Pathway_GA	miR-27ab	EGFR	epidermal growth factor receptor	96	1	0	1	2	0	2
cAMP Pathway_GA	miR-27ab	FGF1	fibroblast growth factor 1 (acidic)	83	3	1	2	1	1	0
cAMP Pathway_GA	miR-27ab	FGF12	fibroblast growth factor 12	84	1	0	1	1	0	1
cAMP Pathway_GA	miR-27ab	GNB4	guanine nucleotide binding protein (G protein), beta polypeptide 4	72	1	0	1	1	1	0
cAMP Pathway_GA	miR-27ab	GNG12	guanine nucleotide binding protein (G protein), gamma 12	94	1	1	0	1	1	0
cAMP Pathway_GA	miR-27ab	GYS1	glycogen synthase 1 (muscle)	74	1	0	1	1	0	1
cAMP Pathway_GA	miR-27ab	HBEGF	heparin-binding EGF-like growth factor	94	1	1	0	1	1	0
cAMP Pathway_GA	miR-27ab	KRAS	v-Ki-ras2 Kirsten rat sarcoma viral oncogene homolog	92	3	1	2	3	2	1
cAMP Pathway_GA	miR-27ab	MAPK14	mitogen-activated protein kinase 14	65	2	1	1	1	1	0
cAMP Pathway_GA	miR-27ab	NRP2	neuropilin 2	90	2	1	1	1	1	0
cAMP Pathway_GA	miR-27ab	NTN1	netrin 1	92	1	1	0	1	1	0
cAMP Pathway_GA	miR-27ab	PDE3A	phosphodiesterase 3A, cGMP-inhibited	78	2	1	1	1	1	0
cAMP Pathway_GA	miR-27ab	PDGFRA	platelet-derived growth factor receptor, alpha polypeptide	88	1	1	0	1	1	0
cAMP Pathway_GA	miR-27ab	PKIA	protein kinase (cAMP-dependent, catalytic) inhibitor alpha	97	1	1	0	1	1	0
cAMP Pathway_GA	miR-27ab	PPAP2B	phosphatidic acid phosphatase type 2B	74	2	0	2	1	1	0
cAMP Pathway_GA	miR-27ab	RGS6	regulator of G-protein signaling 6	87	1	1	0	1	1	0
cAMP Pathway_GA	miR-27ab	RPS6KB1	ribosomal protein S6 kinase, 70kDa, polypeptide 1	75	2	1	1	2	1	1
cAMP Pathway_GA	miR-27ab	VEGFB	vascular endothelial growth factor B	84	1	0	1	1	0	1
cAMP Pathway_GA	miR-27ab	VEGFC	vascular endothelial growth factor C	84	1	1	0	2	1	1
cAMP Pathway_GA	miR-27ab	YWHAB	tyrosine 3-monooxygenase/tryptophan 5-monooxygenase activation protein, beta polypeptide	85	1	1	0	2	1	1
cAMP Pathway_GA	miR-365	ADCY6	adenylate cyclase 6	56	2	1	1	1	1	0
cAMP Pathway_GA	miR-365	ADD3	adducin 3 (gamma)	97	1	0	1	1	0	1
cAMP Pathway_GA	miR-365	AKAP6	A kinase (PRKA) anchor protein 6	87	1	0	1	1	0	1
cAMP Pathway_GA	miR-365	ARRB2	arrestin, beta 2	97	1	1	0	1	1	0
cAMP Pathway_GA	miR-365	BDNF	brain-derived neurotrophic factor	84	1	1	0	1	1	0
cAMP Pathway_GA	miR-365	PIK3R3	phosphoinositide-3-kinase, regulatory subunit 3 (gamma)	80	1	1	0	2	1	1
cAMP Pathway_GA	miR-365	PRKAR2A	protein kinase, cAMP-dependent, regulatory, type II, alpha	88	1	1	0	1	1	0
cAMP Pathway_GA	miR-365	PSIP1	PC4 and SFRS1 interacting protein 1	63	1	0	1	1	0	1
cAMP Pathway_GA	miR-365	YWHAH	tyrosine 3-monooxygenase/tryptophan 5-monooxygenase activation protein, eta polypeptide	74	1	0	1	1	0	1
cAMP Pathway_GA	miR-150	AKT2	v-akt murine thymoma viral oncogene homolog 2	57	1	0	1	2	0	2
cAMP Pathway_GA	miR-150	AKT3	v-akt murine thymoma viral oncogene homolog 3 (protein kinase B, gamma)	92	2	0	2	1	0	1
cAMP Pathway_GA	miR-150	CACNA1G	calcium channel, voltage-dependent, T type, alpha 1G subunit	95	1	0	1	1	0	1
cAMP Pathway_GA	miR-150	CACNA2D1	calcium channel, voltage-dependent, alpha 2/delta subunit 1	93	1	0	1	1	0	1
cAMP Pathway_GA	miR-150	CACNB3	calcium channel, voltage-dependent, beta 3 subunit	63	1	0	1	1	0	1
cAMP Pathway_GA	miR-150	CREB1	cAMP responsive element binding protein 1	87	2	0	2	2	0	2
cAMP Pathway_GA	miR-150	ELK1	ELK1, member of ETS oncogene family	72	2	2	0	2	1	1
cAMP Pathway_GA	miR-150	IGF1	insulin-like growth factor 1 (somatomedin C)	69	3	0	3	1	0	1
cAMP Pathway_GA	miR-150	IGF1R	insulin-like growth factor 1 receptor	84	3	0	3	1	0	1
cAMP Pathway_GA	miR-150	KCTD12	potassium channel tetramerisation domain containing 12	94	1	0	1	1	0	1
cAMP Pathway_GA	miR-150	KCTD3	potassium channel tetramerisation domain containing 3	97	1	0	1	1	0	1
cAMP Pathway_GA	miR-150	PIK3R1	phosphoinositide-3-kinase, regulatory subunit 1 (alpha)	97	1	1	0	2	1	1
cAMP Pathway_GA	miR-150	PPP1R9A	protein phosphatase 1, regulatory (inhibitor) subunit 9A	81	2	0	2	2	0	2
cAMP Pathway_GA	miR-150	PRKAR1A	protein kinase, cAMP-dependent, regulatory, type I, alpha (tissue specific extinguisher 1)	87	2	1	1	1	1	0
cAMP Pathway_GA	miR-150	PRKCA	protein kinase C, alpha	77	2	0	2	2	0	2
cAMP Pathway_GA	miR-150	RGS3	regulator of G-protein signaling 3	92	1	0	1	1	0	1
cAMP Pathway_GA	miR-150	TGFBR1	transforming growth factor, beta receptor 1	92	1	0	1	2	0	2
cAMP Pathway_GA	miR-150	TIMP3	TIMP metallopeptidase inhibitor 3	60	2	0	2	2	0	2
cAMP Pathway_GA	miR-139-5p	ADCY1	adenylate cyclase 1 (brain)	77	3	1	2	5	2	3
cAMP Pathway_GA	miR-139-5p	AKT3	v-akt murine thymoma viral oncogene homolog 3 (protein kinase B, gamma)	91	1	0	1	1	0	1
cAMP Pathway_GA	miR-139-5p	BMP6	bone morphogenetic protein 6	87	1	0	1	1	0	1
cAMP Pathway_GA	miR-139-5p	CACNA2D2	calcium channel, voltage-dependent, alpha 2/delta subunit 2	68	1	0	1	1	1	0
cAMP Pathway_GA	miR-139-5p	GDF10	growth differentiation factor 10	99	1	1	0	1	1	0
cAMP Pathway_GA	miR-139-5p	GNAI3	guanine nucleotide binding protein (G protein), alpha inhibiting activity polypeptide 3	80	2	1	1	2	0	2
cAMP Pathway_GA	miR-139-5p	HDGF	hepatoma-derived growth factor	67	1	1	0	1	1	0
cAMP Pathway_GA	miR-139-5p	IGF1R	insulin-like growth factor 1 receptor	70	2	1	1	2	1	1
cAMP Pathway_GA	miR-139-5p	PDE3A	phosphodiesterase 3A, cGMP-inhibited	96	1	1	0	1	1	0
cAMP Pathway_GA	miR-139-5p	PPP3CB	protein phosphatase 3, catalytic subunit, beta isozyme	74	1	0	1	1	0	1
cAMP Pathway_GA	miR-139-5p	PRKCA	protein kinase C, alpha	62	1	0	1	2	0	2
cAMP Pathway_GA	miR-139-5p	ROCK1	Rho-associated, coiled-coil containing protein kinase 1	95	1	0	1	1	0	1
cAMP Pathway_GA	miR-139-5p	RPS6KB1	ribosomal protein S6 kinase, 70kDa, polypeptide 1	67	2	0	2	1	0	1
cAMP Pathway_GA	miR-139-5p	YWHAG	tyrosine 3-monooxygenase/tryptophan 5-monooxygenase activation protein, gamma polypeptide	83	1	1	0	2	1	1
cAMP Pathway_GA	miR-139-5p	YWHAQ	tyrosine 3-monooxygenase/tryptophan 5-monooxygenase activation protein, theta polypeptide	75	2	1	1	2	1	1
cAMP Pathway_GA	miR-99ab/100	ADCY1	adenylate cyclase 1 (brain)	91	1	1	0	1	1	0
cAMP Pathway_GA	miR-99ab/100	FGFR3	fibroblast growth factor receptor 3	92	1	1	0	1	1	0
cAMP Pathway_GA	miR-99ab/100	IGF1R	insulin-like growth factor 1 receptor	76	1	1	0	1	1	0
cAMP Pathway_GA	miR-99ab/100	MTOR	mechanistic target of rapamycin (serine/threonine kinase)	90	1	1	0	1	1	0
cAMP Pathway_GA	miR-221/222	ADD3	adducin 3 (gamma)	96	1	0	1	1	0	1
cAMP Pathway_GA	miR-221/222	AKAP6	A kinase (PRKA) anchor protein 6	63	1	0	1	1	0	1
cAMP Pathway_GA	miR-221/222	BMP6	bone morphogenetic protein 6	70	1	0	1	2	0	2
cAMP Pathway_GA	miR-221/222	CXCL12	chemokine (C-X-C motif) ligand 12	99	1	1	0	2	1	1
cAMP Pathway_GA	miR-221/222	GNAI2	guanine nucleotide binding protein (G protein), alpha inhibiting activity polypeptide 2	75	1	1	0	1	1	0
cAMP Pathway_GA	miR-221/222	GNAI3	guanine nucleotide binding protein (G protein), alpha inhibiting activity polypeptide 3	82	2	1	1	2	1	1
cAMP Pathway_GA	miR-221/222	GNB1	guanine nucleotide binding protein (G protein), beta polypeptide 1	61	1	0	1	1	0	1
cAMP Pathway_GA	miR-221/222	GNG12	guanine nucleotide binding protein (G protein), gamma 12	79	1	0	1	1	0	1
cAMP Pathway_GA	miR-221/222	IGF1	insulin-like growth factor 1 (somatomedin C)	57	2	0	2	1	1	0
cAMP Pathway_GA	miR-221/222	KIT	v-kit Hardy-Zuckerman 4 feline sarcoma viral oncogene homolog	99	2	1	1	2	1	1
cAMP Pathway_GA	miR-221/222	PDGFA	platelet-derived growth factor alpha polypeptide	64	1	0	1	1	1	0
cAMP Pathway_GA	miR-221/222	PPAP2B	phosphatidic acid phosphatase type 2B	91	1	0	1	1	0	1
cAMP Pathway_GA	miR-221/222	PPP3R1	protein phosphatase 3, regulatory subunit B, alpha	94	2	1	1	2	1	1
cAMP Pathway_GA	miR-221/222	PRKCH	protein kinase C, eta	63	1	0	1	1	0	1
cAMP Pathway_GA	miR-221/222	TGFBR1	transforming growth factor, beta receptor 1	64	3	0	3	1	0	1
cAMP Pathway_GA	miR-221/222	TGFBR3	transforming growth factor, beta receptor III	89	1	0	1	1	0	1
cAMP Pathway_GA	miR-221/222	TIMP3	TIMP metallopeptidase inhibitor 3	74	2	2	0	1	1	0
cAMP Pathway_GA	miR-221/222	YWHAG	tyrosine 3-monooxygenase/tryptophan 5-monooxygenase activation protein, gamma polypeptide	82	1	1	0	2	1	1
cAMP Pathway_GA	miR-149	ADD3	adducin 3 (gamma)	97	1	0	1	1	0	1
cAMP Pathway_GA	miR-149	AKAP2	A kinase (PRKA) anchor protein 2	92	1	0	1	2	0	2
cAMP Pathway_GA	miR-149	CACNB2	calcium channel, voltage-dependent, beta 2 subunit	96	1	0	1	1	0	1
cAMP Pathway_GA	miR-149	CDC27	cell division cycle 27 homolog (S. cerevisiae)	77	1	0	1	1	0	1
cAMP Pathway_GA	miR-149	CTGF	connective tissue growth factor	71	1	0	1	1	0	1
cAMP Pathway_GA	miR-149	FLT1	fms-related tyrosine kinase 1 (vascular endothelial growth factor/vascular permeability factor receptor)	68	1	0	1	2	0	2
cAMP Pathway_GA	miR-149	KCTD10	potassium channel tetramerisation domain containing 10	78	1	0	1	2	0	2
cAMP Pathway_GA	miR-149	KDR	kinase insert domain receptor (a type III receptor tyrosine kinase)	83	1	0	1	2	0	2
cAMP Pathway_GA	miR-149	KLF10	Kruppel-like factor 10	82	1	0	1	1	0	1
cAMP Pathway_GA	miR-149	NFAT5	nuclear factor of activated T-cells 5, tonicity-responsive	66	2	0	2	2	1	1
cAMP Pathway_GA	miR-149	NRP2	neuropilin 2	96	2	1	1	1	1	0
cAMP Pathway_GA	miR-149	PDGFC	platelet derived growth factor C	79	1	0	1	1	0	1
cAMP Pathway_GA	miR-149	PDGFRA	platelet-derived growth factor receptor, alpha polypeptide	94	1	1	0	1	1	0
cAMP Pathway_GA	miR-149	PPAP2B	phosphatidic acid phosphatase type 2B	87	1	1	0	1	0	1
cAMP Pathway_GA	miR-149	RAP1A	RAP1A, member of RAS oncogene family	84	1	1	0	1	1	0
cAMP Pathway_GA	miR-149	TGFBR3	transforming growth factor, beta receptor III	76	1	0	1	1	0	1
cAMP Pathway_GA	miR-149	YWHAZ	tyrosine 3-monooxygenase/tryptophan 5-monooxygenase activation protein, zeta polypeptide	93	1	1	0	1	1	0
cAMP Pathway_GA	miR-192/215	ADCY7	adenylate cyclase 7	92	1	0	1	1	0	1
cAMP Pathway_GA	miR-192/215	ATF1	activating transcription factor 1	86	1	1	0	1	1	0
cAMP Pathway_GA	miR-192/215	FGF12	fibroblast growth factor 12	65	1	0	1	1	0	1
cAMP Pathway_GA	miR-192/215	IGF1	insulin-like growth factor 1 (somatomedin C)	82	1	1	0	1	1	0
cAMP Pathway_GA	miR-192/215	PPP1R3D	protein phosphatase 1, regulatory (inhibitor) subunit 3D	82	1	0	1	1	1	0
cAMP Pathway_GA	miR-192/215	PRKAR1A	protein kinase, cAMP-dependent, regulatory, type I, alpha (tissue specific extinguisher 1)	98	1	0	1	1	0	1
cAMP Pathway_GA	miR-192/215	TGFBR1	transforming growth factor, beta receptor 1	73	2	0	2	1	0	1
cAMP Pathway_GA	miR-22	ADCY1	adenylate cyclase 1 (brain)	70	3	0	3	2	0	2
cAMP Pathway_GA	miR-22	ADCY7	adenylate cyclase 7	70	1	0	1	2	0	2
cAMP Pathway_GA	miR-22	AKT3	v-akt murine thymoma viral oncogene homolog 3 (protein kinase B, gamma)	99	2	1	1	1	1	0
cAMP Pathway_GA	miR-22	ARRB1	arrestin, beta 1	99	6	2	4	1	1	0
cAMP Pathway_GA	miR-22	CLCN7	chloride channel 7	68	1	0	1	1	0	1
cAMP Pathway_GA	miR-22	CLIC4	chloride intracellular channel 4	99	2	1	1	1	1	0
cAMP Pathway_GA	miR-22	FGFR1	fibroblast growth factor receptor 1	85	1	0	1	1	0	1
cAMP Pathway_GA	miR-22	GNAI3	guanine nucleotide binding protein (G protein), alpha inhibiting activity polypeptide 3	94	1	0	1	2	0	2
cAMP Pathway_GA	miR-22	KCTD10	potassium channel tetramerisation domain containing 10	77	1	0	1	1	0	1
cAMP Pathway_GA	miR-22	OGN	osteoglycin	99	1	1	0	1	1	0
cAMP Pathway_GA	miR-22	PDGFC	platelet derived growth factor C	82	1	0	1	1	0	1
cAMP Pathway_GA	miR-22	PTPN1	protein tyrosine phosphatase, non-receptor type 1	57	2	1	1	1	0	1
cAMP Pathway_GA	miR-22	RGS2	regulator of G-protein signaling 2, 24kDa	99	1	1	0	1	1	0
cAMP Pathway_GA	miR-22	TGFBR1	transforming growth factor, beta receptor 1	84	1	1	0	1	1	0
cAMP Pathway_GA	miR-22	YWHAZ	tyrosine 3-monooxygenase/tryptophan 5-monooxygenase activation protein, zeta polypeptide	95	1	1	0	1	1	0
Cardiac fibrosis_IPA	miR-199/199-5p	CREM	cAMP responsive element modulator	94	1	0	1	1	0	1
Cardiac fibrosis_IPA	miR-199/199-5p	ETS1	v-ets erythroblastosis virus E26 oncogene homolog 1 (avian)	93	1	1	0	1	1	0
Cardiac fibrosis_IPA	miR-199/199-5p	GSK3B	glycogen synthase kinase 3 beta	75	2	1	1	1	1	0
Cardiac fibrosis_IPA	miR-199/199-5p	HOPX	HOP homeobox	64	1	0	1	1	0	1
Cardiac fibrosis_IPA	miR-199/199-5p	MAP3K5	mitogen-activated protein kinase kinase kinase 5	57	1	1	0	1	0	1
Cardiac fibrosis_IPA	miR-199/199-5p	SGCD	sarcoglycan, delta (35kDa dystrophin-associated glycoprotein)	78	1	0	1	1	1	0
Cardiac fibrosis_IPA	miR-199/199-5p	STK4	serine/threonine kinase 4	92	4	1	3	1	1	0
Cardiac fibrosis_IPA	miR-19	ACSL1	acyl-CoA synthetase long-chain family member 1	61	2	2	0	1	1	0
Cardiac fibrosis_IPA	miR-19	ADRB1	adrenergic, beta-1-, receptor	94	4	3	1	4	3	1
Cardiac fibrosis_IPA	miR-19	F3	coagulation factor III (thromboplastin, tissue factor)	92	1	1	0	1	1	0
Cardiac fibrosis_IPA	miR-19	MAPK14	mitogen-activated protein kinase 14	87	1	1	0	2	1	1
Cardiac fibrosis_IPA	miR-19	NR3C2	nuclear receptor subfamily 3, group C, member 2	85	1	1	0	1	1	0
Cardiac fibrosis_IPA	miR-19	POSTN	periostin, osteoblast specific factor	88	1	0	1	1	0	1
Cardiac fibrosis_IPA	miR-19	PPARA	peroxisome proliferator-activated receptor alpha	93	3	1	2	2	1	1
Cardiac fibrosis_IPA	miR-19	RAF1	v-raf-1 murine leukemia viral oncogene homolog 1	84	1	1	0	2	1	1
Cardiac hypertrophy signaling pathway_IPA	miR-153	GNAI3	guanine nucleotide binding protein (G protein), alpha inhibiting activity polypeptide 3	82	1	1	0	1	1	0
Cardiac hypertrophy signaling pathway_IPA	miR-153	GRB2	growth factor receptor-bound protein 2	96	1	1	0	1	1	0
Cardiac hypertrophy signaling pathway_IPA	miR-153	IGF1R	insulin-like growth factor 1 receptor	61	1	1	0	1	1	0
Cardiac hypertrophy signaling pathway_IPA	miR-153	MAP3K7	mitogen-activated protein kinase kinase kinase 7	79	1	0	1	1	0	1
Cardiac hypertrophy signaling pathway_IPA	miR-153	PIK3R1	phosphoinositide-3-kinase, regulatory subunit 1 (alpha)	80	1	1	0	2	1	1
Cardiac hypertrophy signaling pathway_IPA	miR-153	ROCK1	Rho-associated, coiled-coil containing protein kinase 1	89	1	1	0	1	1	0
Cardiac hypertrophy signaling pathway_IPA	miR-153	ROCK2	Rho-associated, coiled-coil containing protein kinase 2	80	2	1	1	2	1	1
Cardiac hypertrophy signaling pathway_IPA	miR-153	RPS6KB1	ribosomal protein S6 kinase, 70kDa, polypeptide 1	67	1	1	0	1	1	0
Cardiac hypertrophy signaling pathway_IPA	miR-153	TGFBR2	transforming growth factor, beta receptor II (70/80kDa)	95	1	1	0	1	1	0
Cardiac hypertrophy signaling pathway_IPA	miR-324-5p	GNB1	guanine nucleotide binding protein (G protein), beta polypeptide 1	65	1	1	0	1	1	0
Cardiac hypertrophy signaling pathway_IPA	miR-324-5p	MEF2D	myocyte enhancer factor 2D	68	1	1	0	1	0	1
Cardiac hypertrophy signaling pathway_IPA	miR-324-5p	ROCK1	Rho-associated, coiled-coil containing protein kinase 1	86	1	0	1	1	0	1
Cardiac hypertrophy signaling pathway_IPA	miR-324-5p	SRF	serum response factor (c-fos serum response element-binding transcription factor)	80	1	0	1	1	1	0
Cardiac hypertrophy signaling pathway_IPA	miR-34a/34b-5p/34c/34c-5p/449/449abc/699	CACNB3	calcium channel, voltage-dependent, beta 3 subunit	94	1	1	0	1	1	0
Cardiac hypertrophy signaling pathway_IPA	miR-34a/34b-5p/34c/34c-5p/449/449abc/699	IGF1	insulin-like growth factor 1 (somatomedin C)	88	1	0	1	1	0	1
Cardiac hypertrophy signaling pathway_IPA	miR-34a/34b-5p/34c/34c-5p/449/449abc/699	MAP2K1	mitogen-activated protein kinase kinase 1	96	1	1	0	1	1	0
Cardiac hypertrophy signaling pathway_IPA	miR-34a/34b-5p/34c/34c-5p/449/449abc/699	MAP3K2	mitogen-activated protein kinase kinase kinase 2	78	1	0	1	1	0	1
Cardiac hypertrophy signaling pathway_IPA	miR-34a/34b-5p/34c/34c-5p/449/449abc/699	MRAS	muscle RAS oncogene homolog	73	4	1	3	1	0	1
Cardiac hypertrophy signaling pathway_IPA	miR-34a/34b-5p/34c/34c-5p/449/449abc/699	PLCB1	phospholipase C, beta 1 (phosphoinositide-specific)	88	1	0	1	1	0	1
Cardiac hypertrophy signaling pathway_IPA	miR-34a/34b-5p/34c/34c-5p/449/449abc/699	PRKACB	protein kinase, cAMP-dependent, catalytic, beta	85	2	1	1	1	0	1
Cardiac hypertrophy signaling pathway_IPA	miR-34a/34b-5p/34c/34c-5p/449/449abc/699	ROCK1	Rho-associated, coiled-coil containing protein kinase 1	78	1	0	1	1	0	1
Cardiac hypertrophy signaling pathway_IPA	miR-34a/34b-5p/34c/34c-5p/449/449abc/699	RRAS	related RAS viral (r-ras) oncogene homolog	98	1	1	0	2	1	1
Cardiac hypertrophy signaling pathway_IPA	miR-34a/34b-5p/34c/34c-5p/449/449abc/699	TGFB3	transforming growth factor, beta 3	68	2	0	2	1	0	1
Cardiac hypertrophy signaling pathway_IPA	miR-15/16/195/424/497	ADRB2	adrenergic, beta-2-, receptor, surface	93	1	1	0	1	1	0
Cardiac hypertrophy signaling pathway_IPA	miR-15/16/195/424/497	ATF6	activating transcription factor 6	96	2	0	2	1	0	1
Cardiac hypertrophy signaling pathway_IPA	miR-15/16/195/424/497	EIF2B2	eukaryotic translation initiation factor 2B, subunit 2 beta, 39kDa	95	1	0	1	1	1	0
Cardiac hypertrophy signaling pathway_IPA	miR-15/16/195/424/497	EIF4E	eukaryotic translation initiation factor 4E	65	1	1	0	1	1	0
Cardiac hypertrophy signaling pathway_IPA	miR-15/16/195/424/497	GNA12	guanine nucleotide binding protein (G protein) alpha 12	95	1	0	1	1	1	0
Cardiac hypertrophy signaling pathway_IPA	miR-15/16/195/424/497	GNAI3	guanine nucleotide binding protein (G protein), alpha inhibiting activity polypeptide 3	94	1	1	0	1	1	0
Cardiac hypertrophy signaling pathway_IPA	miR-15/16/195/424/497	IGF1R	insulin-like growth factor 1 receptor	66	2	1	1	4	1	3
Cardiac hypertrophy signaling pathway_IPA	miR-15/16/195/424/497	MAP2K1	mitogen-activated protein kinase kinase 1	96	1	1	0	1	1	0
Cardiac hypertrophy signaling pathway_IPA	miR-15/16/195/424/497	MAP3K3	mitogen-activated protein kinase kinase kinase 3	78	1	0	1	2	0	2
Cardiac hypertrophy signaling pathway_IPA	miR-15/16/195/424/497	MAP3K4	mitogen-activated protein kinase kinase kinase 4	53	1	1	0	1	1	0
Cardiac hypertrophy signaling pathway_IPA	miR-15/16/195/424/497	PIK3R1	phosphoinositide-3-kinase, regulatory subunit 1 (alpha)	97	1	1	0	1	1	0
Cardiac hypertrophy signaling pathway_IPA	miR-15/16/195/424/497	PPP3CB	protein phosphatase 3, catalytic subunit, beta isozyme	82	1	0	1	1	0	1
Cardiac hypertrophy signaling pathway_IPA	miR-15/16/195/424/497	RAF1	v-raf-1 murine leukemia viral oncogene homolog 1	92	2	2	0	1	1	0
Cardiac hypertrophy signaling pathway_IPA	miR-15/16/195/424/497	TGFBR3	transforming growth factor, beta receptor III	94	1	1	0	1	1	0
Cardiac hypertrophy signaling pathway_IPA	miR-150	CACNA1G	calcium channel, voltage-dependent, T type, alpha 1G subunit	95	1	0	1	1	0	1
Cardiac hypertrophy signaling pathway_IPA	miR-150	CACNA2D1	calcium channel, voltage-dependent, alpha 2/delta subunit 1	93	1	0	1	1	0	1
Cardiac hypertrophy signaling pathway_IPA	miR-150	CACNB3	calcium channel, voltage-dependent, beta 3 subunit	63	1	0	1	1	0	1
Cardiac hypertrophy signaling pathway_IPA	miR-150	CREB1	cAMP responsive element binding protein 1	87	2	0	2	2	0	2
Cardiac hypertrophy signaling pathway_IPA	miR-150	EIF4E	eukaryotic translation initiation factor 4E	86	1	1	0	1	1	0
Cardiac hypertrophy signaling pathway_IPA	miR-150	ELK1	ELK1, member of ETS oncogene family	72	2	2	0	2	1	1
Cardiac hypertrophy signaling pathway_IPA	miR-150	IGF1	insulin-like growth factor 1 (somatomedin C)	69	3	0	3	1	0	1
Cardiac hypertrophy signaling pathway_IPA	miR-150	IGF1R	insulin-like growth factor 1 receptor	84	3	0	3	1	0	1
Cardiac hypertrophy signaling pathway_IPA	miR-150	MAP3K3	mitogen-activated protein kinase kinase kinase 3	94	1	0	1	1	0	1
Cardiac hypertrophy signaling pathway_IPA	miR-150	PIK3R1	phosphoinositide-3-kinase, regulatory subunit 1 (alpha)	97	1	1	0	2	1	1
Cardiac hypertrophy signaling pathway_IPA	miR-150	TGFBR1	transforming growth factor, beta receptor 1	92	1	0	1	2	0	2
Cardiac hypertrophy signaling pathway_IPA	miR-185/882	CALM3	calmodulin 3 (phosphorylase kinase, delta)	89	2	0	2	1	0	1
Cardiac hypertrophy signaling pathway_IPA	miR-185/882	ELK1	ELK1, member of ETS oncogene family	86	1	0	1	2	1	1
Cardiac hypertrophy signaling pathway_IPA	miR-185/882	GRB2	growth factor receptor-bound protein 2	90	1	0	1	1	0	1
Cardiac hypertrophy signaling pathway_IPA	miR-185/882	IGF1	insulin-like growth factor 1 (somatomedin C)	98	3	0	3	3	0	3
Cardiac hypertrophy signaling pathway_IPA	miR-185/882	IGF1R	insulin-like growth factor 1 receptor	90	3	0	3	3	0	3
Cardiac hypertrophy signaling pathway_IPA	miR-185/882	MAP2K6	mitogen-activated protein kinase kinase 6	84	1	0	1	1	0	1
Cardiac hypertrophy signaling pathway_IPA	miR-185/882	MAPK14	mitogen-activated protein kinase 14	62	1	1	0	1	1	0
Cardiac hypertrophy signaling pathway_IPA	miR-185/882	TGFBR2	transforming growth factor, beta receptor II (70/80kDa)	82	1	0	1	1	0	1
Cardiac hypertrophy signaling pathway_IPA	miR-139-5p	ADCY1	adenylate cyclase 1 (brain)	77	3	1	2	5	2	3
Cardiac hypertrophy signaling pathway_IPA	miR-139-5p	CACNA2D2	calcium channel, voltage-dependent, alpha 2/delta subunit 2	68	1	0	1	1	1	0
Cardiac hypertrophy signaling pathway_IPA	miR-139-5p	GNAI3	guanine nucleotide binding protein (G protein), alpha inhibiting activity polypeptide 3	80	2	1	1	2	0	2
Cardiac hypertrophy signaling pathway_IPA	miR-139-5p	IGF1R	insulin-like growth factor 1 receptor	70	2	1	1	2	1	1
Cardiac hypertrophy signaling pathway_IPA	miR-139-5p	JUN	jun proto-oncogene	91	1	1	0	2	1	1
Cardiac hypertrophy signaling pathway_IPA	miR-139-5p	MEF2A	myocyte enhancer factor 2A	70	2	0	2	1	0	1
Cardiac hypertrophy signaling pathway_IPA	miR-139-5p	PPP3CB	protein phosphatase 3, catalytic subunit, beta isozyme	74	1	0	1	1	0	1
Cardiac hypertrophy signaling pathway_IPA	miR-139-5p	ROCK1	Rho-associated, coiled-coil containing protein kinase 1	95	1	0	1	1	0	1
Cardiac hypertrophy signaling pathway_IPA	miR-139-5p	RPS6KB1	ribosomal protein S6 kinase, 70kDa, polypeptide 1	67	2	0	2	1	0	1
Cardiac hypertrophy signaling pathway_IPA	miR-486/486-5p	EIF4E	eukaryotic translation initiation factor 4E	82	1	0	1	1	0	1
Cardiac hypertrophy signaling pathway_IPA	miR-486/486-5p	IGF1	insulin-like growth factor 1 (somatomedin C)	77	2	0	2	2	1	1
Cardiac hypertrophy signaling pathway_IPA	miR-486/486-5p	PIK3R1	phosphoinositide-3-kinase, regulatory subunit 1 (alpha)	94	2	1	1	1	1	0
Cardiac hypertrophy signaling pathway_IPA	miR-486/486-5p	PPP3CB	protein phosphatase 3, catalytic subunit, beta isozyme	83	1	0	1	1	0	1
Cardiac hypertrophy signaling pathway_IPA	miR-486/486-5p	RPS6KB1	ribosomal protein S6 kinase, 70kDa, polypeptide 1	84	2	0	2	2	0	2
Cardiac hypertrophy signaling pathway_IPA	miR-374/374ab	AKT1	v-akt murine thymoma viral oncogene homolog 1	96	1	1	0	1	1	0
Cardiac hypertrophy signaling pathway_IPA	miR-374/374ab	CACNB2	calcium channel, voltage-dependent, beta 2 subunit	94	2	0	2	1	0	1
Cardiac hypertrophy signaling pathway_IPA	miR-374/374ab	EP300	E1A binding protein p300	88	1	0	1	1	0	1
Cardiac hypertrophy signaling pathway_IPA	miR-374/374ab	GNB2	guanine nucleotide binding protein (G protein), beta polypeptide 2	89	1	1	0	1	1	0
Cardiac hypertrophy signaling pathway_IPA	miR-374/374ab	MAP2K4	mitogen-activated protein kinase kinase 4	96	1	1	0	1	1	0
Cardiac hypertrophy signaling pathway_IPA	miR-374/374ab	MAP2K6	mitogen-activated protein kinase kinase 6	95	1	0	1	2	0	2
Cardiac hypertrophy signaling pathway_IPA	miR-374/374ab	MEF2D	myocyte enhancer factor 2D	90	1	0	1	2	1	1
Cardiac hypertrophy signaling pathway_IPA	miR-374/374ab	PIK3C2A	phosphoinositide-3-kinase, class 2, alpha polypeptide	91	2	0	2	2	0	2
Cardiac hypertrophy signaling pathway_IPA	miR-374/374ab	PIK3R4	phosphoinositide-3-kinase, regulatory subunit 4	96	1	0	1	1	0	1
Cardiac hypertrophy signaling pathway_IPA	miR-221/222	ATF6	activating transcription factor 6	66	2	0	2	1	0	1
Cardiac hypertrophy signaling pathway_IPA	miR-221/222	GNAI2	guanine nucleotide binding protein (G protein), alpha inhibiting activity polypeptide 2	75	1	1	0	1	1	0
Cardiac hypertrophy signaling pathway_IPA	miR-221/222	GNAI3	guanine nucleotide binding protein (G protein), alpha inhibiting activity polypeptide 3	82	2	1	1	2	1	1
Cardiac hypertrophy signaling pathway_IPA	miR-221/222	GNB1	guanine nucleotide binding protein (G protein), beta polypeptide 1	61	1	0	1	1	0	1
Cardiac hypertrophy signaling pathway_IPA	miR-221/222	IGF1	insulin-like growth factor 1 (somatomedin C)	57	2	0	2	1	1	0
Cardiac hypertrophy signaling pathway_IPA	miR-221/222	TGFBR1	transforming growth factor, beta receptor 1	64	3	0	3	1	0	1
Cardiac hypertrophy signaling pathway_IPA	miR-221/222	TGFBR3	transforming growth factor, beta receptor III	89	1	0	1	1	0	1
Cardiac hypertrophy signaling pathway_IPA	miR-378/422a	GNA13	guanine nucleotide binding protein (G protein), alpha 13	91	1	0	1	2	0	2
Cardiac hypertrophy signaling pathway_IPA	miR-378/422a	GRB2	growth factor receptor-bound protein 2	92	2	1	1	1	1	0
Cardiac hypertrophy signaling pathway_IPA	miR-378/422a	IGF1	insulin-like growth factor 1 (somatomedin C)	81	1	0	1	2	0	2
Cardiac hypertrophy signaling pathway_IPA	miR-378/422a	IGF1R	insulin-like growth factor 1 receptor	70	3	1	2	2	1	1
Cardiac hypertrophy signaling pathway_IPA	miR-378/422a	MAP2K6	mitogen-activated protein kinase kinase 6	79	1	0	1	1	0	1
Cardiac hypertrophy signaling pathway_IPA	miR-378/422a	MAPK1	mitogen-activated protein kinase 1	96	1	1	0	1	1	0
Cardiac hypertrophy_IPA	miR-141/200a	ADRB1	adrenergic, beta-1-, receptor	96	1	1	0	1	1	0
Cardiac hypertrophy_IPA	miR-141/200a	AHR	aryl hydrocarbon receptor	68	2	0	2	2	0	2
Cardiac hypertrophy_IPA	miR-141/200a	CORIN	corin, serine peptidase	96	1	0	1	1	0	1
Cardiac hypertrophy_IPA	miR-141/200a	CXCL12	chemokine (C-X-C motif) ligand 12	98	2	2	0	2	2	0
Cardiac hypertrophy_IPA	miR-141/200a	GATA6	GATA binding protein 6	98	1	1	0	1	1	0
Cardiac hypertrophy_IPA	miR-141/200a	GRB2	growth factor receptor-bound protein 2	93	1	1	0	1	1	0
Cardiac hypertrophy_IPA	miR-141/200a	HOPX	HOP homeobox	89	1	0	1	1	0	1
Cardiac hypertrophy_IPA	miR-141/200a	MAP2K4	mitogen-activated protein kinase kinase 4	94	2	2	0	2	2	0
Cardiac hypertrophy_IPA	miR-141/200a	MTPN	myotrophin	67	2	1	1	1	1	0
Cardiac hypertrophy_IPA	miR-141/200a	NAB1	NGFI-A binding protein 1 (EGR1 binding protein 1)	67	1	0	1	1	1	0
Cardiac hypertrophy_IPA	miR-141/200a	PPARA	peroxisome proliferator-activated receptor alpha	92	1	0	1	4	1	3
Cardiac hypertrophy_IPA	miR-141/200a	PRKCB	protein kinase C, beta	98	2	0	2	2	0	2
Cardiac hypertrophy_IPA	miR-141/200a	PTEN	phosphatase and tensin homolog	72	4	2	2	2	1	1
Cardiac hypertrophy_IPA	miR-141/200a	SIRT1	sirtuin 1	92	1	1	0	1	1	0
Cardiac hypertrophy_IPA	miR-199/199-5p	ARAF	v-raf murine sarcoma 3611 viral oncogene homolog	68	1	0	1	1	0	1
Cardiac hypertrophy_IPA	miR-199/199-5p	CAV1	caveolin 1, caveolae protein, 22kDa	77	1	1	0	1	1	0
Cardiac hypertrophy_IPA	miR-199/199-5p	CREM	cAMP responsive element modulator	94	1	0	1	1	0	1
Cardiac hypertrophy_IPA	miR-199/199-5p	CTGF	connective tissue growth factor	71	1	0	1	1	0	1
Cardiac hypertrophy_IPA	miR-199/199-5p	GSK3B	glycogen synthase kinase 3 beta	75	2	1	1	1	1	0
Cardiac hypertrophy_IPA	miR-199/199-5p	HIF1A	hypoxia inducible factor 1, alpha subunit (basic helix-loop-helix transcription factor)	71	1	1	0	1	1	0
Cardiac hypertrophy_IPA	miR-199/199-5p	HOPX	HOP homeobox	64	1	0	1	1	0	1
Cardiac hypertrophy_IPA	miR-199/199-5p	IKBKB	inhibitor of kappa light polypeptide gene enhancer in B-cells, kinase beta	77	1	1	0	1	1	0
Cardiac hypertrophy_IPA	miR-199/199-5p	MAP3K5	mitogen-activated protein kinase kinase kinase 5	57	1	1	0	1	0	1
Cardiac hypertrophy_IPA	miR-199/199-5p	SIRT1	sirtuin 1	89	1	1	0	1	1	0
Cardiac hypertrophy_IPA	miR-199/199-5p	SLC2A4	solute carrier family 2 (facilitated glucose transporter), member 4	76	1	0	1	1	0	1
Cardiac hypertrophy_IPA	miR-27ab	CORIN	corin, serine peptidase	89	1	0	1	1	0	1
Cardiac hypertrophy_IPA	miR-27ab	CREB1	cAMP responsive element binding protein 1	98	1	1	0	1	1	0
Cardiac hypertrophy_IPA	miR-27ab	DYRK1A	dual-specificity tyrosine-(Y)-phosphorylation regulated kinase 1A	64	1	1	0	1	1	0
Cardiac hypertrophy_IPA	miR-27ab	EDNRA	endothelin receptor type A	80	1	1	0	2	1	1
Cardiac hypertrophy_IPA	miR-27ab	EGFR	epidermal growth factor receptor	96	1	0	1	2	0	2
Cardiac hypertrophy_IPA	miR-27ab	GATA6	GATA binding protein 6	71	1	0	1	1	0	1
Cardiac hypertrophy_IPA	miR-27ab	HBEGF	heparin-binding EGF-like growth factor	94	1	1	0	1	1	0
Cardiac hypertrophy_IPA	miR-27ab	HMGCR	3-hydroxy-3-methylglutaryl-CoA reductase	78	1	0	1	1	1	0
Cardiac hypertrophy_IPA	miR-27ab	MAP2K4	mitogen-activated protein kinase kinase 4	97	2	1	1	3	2	1
Cardiac hypertrophy_IPA	miR-27ab	MAP2K7	mitogen-activated protein kinase kinase 7	79	1	1	0	1	1	0
Cardiac hypertrophy_IPA	miR-27ab	MAPK14	mitogen-activated protein kinase 14	65	2	1	1	1	1	0
Cardiac hypertrophy_IPA	miR-27ab	NF1	neurofibromin 1	75	1	1	0	1	1	0
Cardiac hypertrophy_IPA	miR-27ab	PLAU	plasminogen activator, urokinase	55	1	0	1	1	0	1
Cardiac hypertrophy_IPA	miR-27ab	PNKD	paroxysmal nonkinesigenic dyskinesia	92	1	1	0	2	1	1
Cardiac hypertrophy_IPA	miR-27ab	PPARA	peroxisome proliferator-activated receptor alpha	90	2	1	1	2	1	1
Cardiac hypertrophy_IPA	miR-27ab	RCAN2	regulator of calcineurin 2	92	1	1	0	2	2	0
Cardiac hypertrophy_IPA	miR-27ab	VEGFB	vascular endothelial growth factor B	84	1	0	1	1	0	1
Cardiac hypertrophy_IPA	miR-185/882	BCL2	B-cell CLL/lymphoma 2	86	2	0	2	1	0	1
Cardiac hypertrophy_IPA	miR-185/882	CAMK2D	calcium/calmodulin-dependent protein kinase II delta	98	2	1	1	1	1	0
Cardiac hypertrophy_IPA	miR-185/882	CTF1	cardiotrophin 1	96	2	0	2	2	0	2
Cardiac hypertrophy_IPA	miR-185/882	EPAS1	endothelial PAS domain protein 1	71	2	0	2	2	0	2
Cardiac hypertrophy_IPA	miR-185/882	GRB2	growth factor receptor-bound protein 2	90	1	0	1	1	0	1
Cardiac hypertrophy_IPA	miR-185/882	IGF1	insulin-like growth factor 1 (somatomedin C)	98	3	0	3	3	0	3
Cardiac hypertrophy_IPA	miR-185/882	MAP2K6	mitogen-activated protein kinase kinase 6	84	1	0	1	1	0	1
Cardiac hypertrophy_IPA	miR-185/882	MAPK14	mitogen-activated protein kinase 14	62	1	1	0	1	1	0
Cardiac hypertrophy_IPA	miR-185/882	MTPN	myotrophin	85	1	0	1	1	0	1
Cardiac hypertrophy_IPA	miR-185/882	NFATC3	nuclear factor of activated T-cells, cytoplasmic, calcineurin-dependent 3	83	1	0	1	1	0	1
Cardiac hypertrophy_IPA	miR-185/882	PBX1	pre-B-cell leukemia homeobox 1	69	3	1	2	1	0	1
Cardiac hypertrophy_IPA	miR-185/882	PBX2	pre-B-cell leukemia homeobox 2	79	1	1	0	4	1	3
Cardiac hypertrophy_IPA	miR-185/882	RHOA	ras homolog gene family, member A	96	1	0	1	1	0	1
Cardiac hypertrophy_IPA	miR-486/486-5p	ANGPT1	angiopoietin 1	57	1	0	1	1	0	1
Cardiac hypertrophy_IPA	miR-486/486-5p	IGF1	insulin-like growth factor 1 (somatomedin C)	77	2	0	2	2	1	1
Cardiac hypertrophy_IPA	miR-486/486-5p	NF1	neurofibromin 1	98	2	0	2	1	0	1
Cardiac hypertrophy_IPA	miR-486/486-5p	PIK3R1	phosphoinositide-3-kinase, regulatory subunit 1 (alpha)	94	2	1	1	1	1	0
Cardiac hypertrophy_IPA	miR-486/486-5p	PPP3CB	protein phosphatase 3, catalytic subunit, beta isozyme	83	1	0	1	1	0	1
Cardiac hypertrophy_IPA	miR-486/486-5p	PTEN	phosphatase and tensin homolog	98	2	2	0	2	2	0
Cardiac hypertrophy_IPA	miR-486/486-5p	RGS4	regulator of G-protein signaling 4	94	1	0	1	1	0	1
Cardiac hypertrophy_IPA	miR-29abc	AHR	aryl hydrocarbon receptor	88	1	0	1	1	0	1
Cardiac hypertrophy_IPA	miR-29abc	ELN	elastin	95	3	2	1	3	3	0
Cardiac hypertrophy_IPA	miR-29abc	HMGCR	3-hydroxy-3-methylglutaryl-CoA reductase	85	1	0	1	1	0	1
Cardiac hypertrophy_IPA	miR-29abc	IGF1	insulin-like growth factor 1 (somatomedin C)	96	2	2	0	2	2	0
Cardiac hypertrophy_IPA	miR-29abc	MAP2K4	mitogen-activated protein kinase kinase 4	74	1	0	1	1	1	0
Cardiac hypertrophy_IPA	miR-29abc	MORF4L1	mortality factor 4 like 1	93	1	0	1	1	0	1
Cardiac hypertrophy_IPA	miR-29abc	PDGFC	platelet derived growth factor C	95	1	1	0	1	1	0
Cardiac hypertrophy_IPA	miR-29abc	PIK3R1	phosphoinositide-3-kinase, regulatory subunit 1 (alpha)	79	1	1	0	1	1	0
Cardiac hypertrophy_IPA	miR-29abc	PRKG1	protein kinase, cGMP-dependent, type I	63	1	1	0	1	1	0
Cardiac hypertrophy_IPA	miR-29abc	PTEN	phosphatase and tensin homolog	94	2	1	1	2	1	1
Cardiac hypertrophy_IPA	miR-29abc	SIRT1	sirtuin 1	95	1	0	1	1	0	1
Cardiac hypertrophy_IPA	miR-29abc	TAB1	TGF-beta activated kinase 1/MAP3K7 binding protein 1	60	1	0	1	2	0	2
Cardiac hypertrophy_IPA	miR-29abc	TPM1	tropomyosin 1 (alpha)	95	1	1	0	1	1	0
Cardiac hypertrophy_IPA	miR-29abc	TRIM63	tripartite motif-containing 63	90	1	1	0	1	1	0
Cardiac hypertrophy_IPA	miR-378/422a	ATF3	activating transcription factor 3	63	1	0	1	1	0	1
Cardiac hypertrophy_IPA	miR-378/422a	DYRK1A	dual-specificity tyrosine-(Y)-phosphorylation regulated kinase 1A	95	2	1	1	2	1	1
Cardiac hypertrophy_IPA	miR-378/422a	GRB2	growth factor receptor-bound protein 2	92	2	1	1	1	1	0
Cardiac hypertrophy_IPA	miR-378/422a	IGF1	insulin-like growth factor 1 (somatomedin C)	81	1	0	1	2	0	2
Cardiac hypertrophy_IPA	miR-378/422a	MAP2K6	mitogen-activated protein kinase kinase 6	79	1	0	1	1	0	1
Cardiac hypertrophy_IPA	miR-378/422a	MNT	MAX binding protein	62	2	0	2	1	1	0
Cardiac hypertrophy_IPA	miR-378/422a	NT5E	5'-nucleotidase, ecto (CD73)	85	1	0	1	2	0	2
Cardiac remodeling_IPA	miR-148/152	ATP7A	ATPase, Cu++ transporting, alpha polypeptide	96	1	1	0	1	1	0
Cardiac remodeling_IPA	miR-148/152	EFNB2	ephrin-B2	84	1	1	0	1	1	0
Cardiac remodeling_IPA	miR-148/152	EPAS1	endothelial PAS domain protein 1	66	1	0	1	2	1	1
Cardiac remodeling_IPA	miR-148/152	FLT1	fms-related tyrosine kinase 1 (vascular endothelial growth factor/vascular permeability factor receptor)	97	1	0	1	3	0	3
Cardiac remodeling_IPA	miR-148/152	SERPINE1	serpin peptidase inhibitor, clade E (nexin, plasminogen activator inhibitor type 1), member 1	85	2	1	1	1	1	0
Cardiac remodeling_IPA	miR-29abc	BAK1	BCL2-antagonist/killer 1	93	1	1	0	1	1	0
Cardiac remodeling_IPA	miR-29abc	ELN	elastin	95	3	2	1	3	3	0
Cardiac remodeling_IPA	miR-29abc	PDGFRB	platelet-derived growth factor receptor, beta polypeptide	84	1	1	0	1	1	0
Cardiac remodeling_IPA	miR-29abc	SPARC	secreted protein, acidic, cysteine-rich (osteonectin)	87	2	2	0	2	2	0
Cardiac remodeling_IPA	miR-29abc	VEGFA	vascular endothelial growth factor A	99	1	1	0	1	1	0
CDC42 Pathway_GA	miR-27ab	ACTA2	actin, alpha 2, smooth muscle, aorta	94	1	1	0	1	1	0
CDC42 Pathway_GA	miR-27ab	ARHGEF6	Rac/Cdc42 guanine nucleotide exchange factor (GEF) 6	72	1	1	0	3	1	2
CDC42 Pathway_GA	miR-27ab	ARHGEF7	Rho guanine nucleotide exchange factor (GEF) 7	67	1	0	1	1	0	1
CDC42 Pathway_GA	miR-27ab	CDC42	cell division cycle 42 (GTP binding protein, 25kDa)	59	1	0	1	1	1	0
CDC42 Pathway_GA	miR-27ab	EGFR	epidermal growth factor receptor	96	1	0	1	2	0	2
CDC42 Pathway_GA	miR-27ab	EXOC8	exocyst complex component 8	81	1	0	1	1	0	1
CDC42 Pathway_GA	miR-27ab	INSR	insulin receptor	93	3	1	2	1	1	0
CDC42 Pathway_GA	miR-27ab	ITGA5	integrin, alpha 5 (fibronectin receptor, alpha polypeptide)	75	1	1	0	1	1	0
CDC42 Pathway_GA	miR-27ab	LIFR	leukemia inhibitory factor receptor alpha	94	5	1	4	3	1	2
CDC42 Pathway_GA	miR-27ab	LIMK1	LIM domain kinase 1	96	1	1	0	1	1	0
CDC42 Pathway_GA	miR-27ab	MAPK14	mitogen-activated protein kinase 14	65	2	1	1	1	1	0
CDC42 Pathway_GA	miR-27ab	PDGFRA	platelet-derived growth factor receptor, alpha polypeptide	88	1	1	0	1	1	0
CDC42 Pathway_GA	miR-221/222	ARHGEF7	Rho guanine nucleotide exchange factor (GEF) 7	87	2	1	1	2	0	2
CDC42 Pathway_GA	miR-221/222	FOS	FBJ murine osteosarcoma viral oncogene homolog	93	1	1	0	1	1	0
CDC42 Pathway_GA	miR-221/222	ITGB3	integrin, beta 3 (platelet glycoprotein IIIa, antigen CD61)	84	2	1	1	1	1	0
CDC42 Pathway_GA	miR-221/222	KIT	v-kit Hardy-Zuckerman 4 feline sarcoma viral oncogene homolog	99	2	1	1	2	1	1
CDC42 Pathway_GA	miR-221/222	LIFR	leukemia inhibitory factor receptor alpha	89	3	2	1	1	0	1
CDC42 Pathway_GA	miR-221/222	PAK1	p21 protein (Cdc42/Rac)-activated kinase 1	89	1	0	1	1	1	0
CDC42 Pathway_GA	miR-221/222	PAK2	p21 protein (Cdc42/Rac)-activated kinase 2	80	1	0	1	2	0	2
CDC42 Pathway_GA	miR-221/222	RALA	v-ral simian leukemia viral oncogene homolog A (ras related)	77	1	0	1	1	0	1
Cell Communication_KEGG	miR-29abc	COL1A2	collagen, type I, alpha 2	96	1	1	0	2	2	0
Cell Communication_KEGG	miR-29abc	COL3A1	collagen, type III, alpha 1	99	1	1	0	2	2	0
Cell Communication_KEGG	miR-29abc	COL4A1	collagen, type IV, alpha 1	98	2	2	0	2	2	0
Cell Communication_KEGG	miR-29abc	COL4A2	collagen, type IV, alpha 2	89	2	2	0	1	1	0
Cell Communication_KEGG	miR-29abc	COL4A4	collagen, type IV, alpha 4	96	1	1	0	3	2	1
Cell Communication_KEGG	miR-29abc	COL5A1	collagen, type V, alpha 1	81	4	3	1	4	4	0
Cell Communication_KEGG	miR-29abc	COL5A2	collagen, type V, alpha 2	98	2	2	0	2	2	0
Cell Communication_KEGG	miR-29abc	COL5A3	collagen, type V, alpha 3	94	3	3	0	3	3	0
Cell Communication_KEGG	miR-29abc	LAMC1	laminin, gamma 1 (formerly LAMB2)	83	1	1	0	1	1	0
Cell Communication_KEGG	miR-1/206	ACTB	actin, beta	67	1	1	0	1	0	1
Cell Communication_KEGG	miR-1/206	FN1	fibronectin 1	98	1	0	1	1	0	1
Cell Communication_KEGG	miR-1/206	GJA1	gap junction protein, alpha 1, 43kDa	97	2	2	0	2	2	0
Cell Communication_KEGG	miR-1/206	LAMC2	laminin, gamma 2	64	1	0	1	2	0	2
Cell Communication_KEGG	miR-1/206	THBS1	thrombospondin 1	88	1	1	0	2	1	1
Cell Communication_KEGG	let-7/98	COL1A2	collagen, type I, alpha 2	99	1	1	0	1	1	0
Cell Communication_KEGG	let-7/98	COL4A1	collagen, type IV, alpha 1	54	1	1	0	1	1	0
Cell Communication_KEGG	let-7/98	COL4A2	collagen, type IV, alpha 2	69	1	1	0	1	1	0
Cell Communication_KEGG	let-7/98	COL5A2	collagen, type V, alpha 2	83	1	1	0	1	1	0
Cell Communication_KEGG	let-7/98	THBS1	thrombospondin 1	86	1	1	0	1	1	0
Cell Cycle Control by BTG Proteins_GA	miR-141/200a	CDK2	cyclin-dependent kinase 2	59	1	0	1	1	0	1
Cell Cycle Control by BTG Proteins_GA	miR-141/200a	E2F3	E2F transcription factor 3	90	2	2	0	3	2	1
Cell Cycle Control by BTG Proteins_GA	miR-141/200a	PPP2CA	protein phosphatase 2, catalytic subunit, alpha isozyme	67	1	1	0	2	1	1
Cell Cycle Control by BTG Proteins_GA	miR-141/200a	PPP2R5C	protein phosphatase 2, regulatory subunit B', gamma	85	2	0	2	1	0	1
Cell Cycle Control by BTG Proteins_GA	miR-17-5p/20/93.mr/106/519.d	CCND1	cyclin D1	57	1	1	0	2	2	0
Cell Cycle Control by BTG Proteins_GA	miR-17-5p/20/93.mr/106/519.d	CNOT7	CCR4-NOT transcription complex, subunit 7	96	1	1	0	1	1	0
Cell Cycle Control by BTG Proteins_GA	miR-17-5p/20/93.mr/106/519.d	E2F1	E2F transcription factor 1	69	2	2	0	2	2	0
Cell Cycle Control by BTG Proteins_GA	miR-17-5p/20/93.mr/106/519.d	PPP2R2A	protein phosphatase 2, regulatory subunit B, alpha	83	1	1	0	1	1	0
Cell Cycle Control by BTG Proteins_GA	miR-17-5p/20/93.mr/106/519.d	RB1	retinoblastoma 1	65	1	0	1	1	1	0
Cell Cycle Control by BTG Proteins_GA	miR-125/351	BTG2	BTG family, member 2	79	1	0	1	2	0	2
Cell Cycle Control by BTG Proteins_GA	miR-125/351	E2F3	E2F transcription factor 3	65	2	1	1	1	1	0
Cell Cycle Control by BTG Proteins_GA	miR-125/351	PPP2CA	protein phosphatase 2, catalytic subunit, alpha isozyme	85	1	1	0	1	1	0
Cell Cycle Control by BTG Proteins_GA	miR-125/351	PPP2R4	protein phosphatase 2A activator, regulatory subunit 4	87	1	0	1	1	0	1
Cell Cycle Control by BTG Proteins_GA	miR-125/351	PPP2R5C	protein phosphatase 2, regulatory subunit B', gamma	85	2	1	1	1	1	0
Cell Cycle Control by BTG Proteins_GA	miR-15/16/195/424/497	BTG2	BTG family, member 2	89	2	2	0	2	2	0
Cell Cycle Control by BTG Proteins_GA	miR-15/16/195/424/497	CCND1	cyclin D1	90	3	2	1	2	2	0
Cell Cycle Control by BTG Proteins_GA	miR-15/16/195/424/497	CCNE1	cyclin E1	99	2	1	1	2	2	0
Cell Cycle Control by BTG Proteins_GA	miR-15/16/195/424/497	E2F3	E2F transcription factor 3	93	2	1	1	1	1	0
Cell Cycle Control by BTG Proteins_GA	miR-15/16/195/424/497	PPP2R1A	protein phosphatase 2, regulatory subunit A, alpha	82	1	0	1	1	1	0
Cell Cycle Control by BTG Proteins_GA	miR-15/16/195/424/497	PPP2R1B	protein phosphatase 2, regulatory subunit A, beta	95	1	0	1	1	1	0
Cell Cycle Control by BTG Proteins_GA	miR-19	BTG1	B-cell translocation gene 1, anti-proliferative	84	1	0	1	1	0	1
Cell Cycle Control by BTG Proteins_GA	miR-19	CCND1	cyclin D1	73	1	1	0	2	1	1
Cell Cycle Control by BTG Proteins_GA	miR-19	CNOT7	CCR4-NOT transcription complex, subunit 7	70	1	1	0	1	1	0
Cell Cycle Control by BTG Proteins_GA	miR-19	PPP2R5E	protein phosphatase 2, regulatory subunit B', epsilon isoform	91	1	1	0	1	1	0
Cell cycle_KEGG	miR-17-5p/20/93.mr/106/519.d	CCND1	cyclin D1	57	1	1	0	2	2	0
Cell cycle_KEGG	miR-17-5p/20/93.mr/106/519.d	CCND2	cyclin D2	80	1	1	0	1	1	0
Cell cycle_KEGG	miR-17-5p/20/93.mr/106/519.d	CDKN1A	cyclin-dependent kinase inhibitor 1A (p21, Cip1)	72	1	1	0	2	2	0
Cell cycle_KEGG	miR-17-5p/20/93.mr/106/519.d	E2F1	E2F transcription factor 1	69	2	2	0	2	2	0
Cell cycle_KEGG	miR-17-5p/20/93.mr/106/519.d	MCM3	minichromosome maintenance complex component 3	80	1	0	1	1	0	1
Cell cycle_KEGG	miR-17-5p/20/93.mr/106/519.d	RB1	retinoblastoma 1	65	1	0	1	1	1	0
Cell cycle_KEGG	miR-17-5p/20/93.mr/106/519.d	RBL1	retinoblastoma-like 1 (p107)	87	1	0	1	2	1	1
Cell cycle_KEGG	miR-17-5p/20/93.mr/106/519.d	RBL2	retinoblastoma-like 2 (p130)	80	2	2	0	2	2	0
Cell cycle_KEGG	miR-17-5p/20/93.mr/106/519.d	WEE1	WEE1 homolog (S. pombe)	82	1	1	0	1	1	0
Cell cycle_KEGG	miR-15/16/195/424/497	CCND1	cyclin D1	90	3	2	1	2	2	0
Cell cycle_KEGG	miR-15/16/195/424/497	CCND2	cyclin D2	75	3	3	0	3	3	0
Cell cycle_KEGG	miR-15/16/195/424/497	CCND3	cyclin D3	83	2	1	1	2	1	1
Cell cycle_KEGG	miR-15/16/195/424/497	CCNE1	cyclin E1	99	2	1	1	2	2	0
Cell cycle_KEGG	miR-15/16/195/424/497	CDC14B	CDC14 cell division cycle 14 homolog B (S. cerevisiae)	88	3	0	3	2	1	1
Cell cycle_KEGG	miR-15/16/195/424/497	CDC25A	cell division cycle 25 homolog A (S. pombe)	94	2	1	1	2	1	1
Cell cycle_KEGG	miR-15/16/195/424/497	CDC27	cell division cycle 27 homolog (S. cerevisiae)	86	2	1	1	2	1	1
Cell cycle_KEGG	miR-15/16/195/424/497	E2F3	E2F transcription factor 3	93	2	1	1	1	1	0
Cell cycle_KEGG	miR-15/16/195/424/497	SMAD3	SMAD family member 3	78	3	1	2	2	1	1
Cell cycle_KEGG	miR-15/16/195/424/497	WEE1	WEE1 homolog (S. pombe)	98	2	2	0	2	2	0
Cell cycle_KEGG	miR-15/16/195/424/497	YWHAH	tyrosine 3-monooxygenase/tryptophan 5-monooxygenase activation protein, eta polypeptide	93	2	1	1	1	1	0
Cell cycle_KEGG	miR-15/16/195/424/497	YWHAQ	tyrosine 3-monooxygenase/tryptophan 5-monooxygenase activation protein, theta polypeptide	91	1	1	0	1	1	0
Cell cycle_Wiki	miR-26ab/1297	ATM	ataxia telangiectasia mutated	87	2	0	2	3	0	3
Cell cycle_Wiki	miR-26ab/1297	EP300	E1A binding protein p300	69	1	0	1	1	0	1
Cell cycle_Wiki	miR-26ab/1297	GSK3B	glycogen synthase kinase 3 beta	82	3	1	2	1	0	1
Cell cycle_Wiki	miR-26ab/1297	MDM2	Mdm2 p53 binding protein homolog (mouse)	75	1	0	1	1	0	1
Cell cycle_Wiki	miR-26ab/1297	RB1	retinoblastoma 1	84	1	1	0	2	1	1
Cell cycle_Wiki	miR-26ab/1297	SMAD4	SMAD family member 4	78	1	0	1	3	1	2
Cell cycle_Wiki	miR-17-5p/20/93.mr/106/519.d	CCND2	cyclin D2	80	1	1	0	1	1	0
Cell cycle_Wiki	miR-17-5p/20/93.mr/106/519.d	CDKN1A	cyclin-dependent kinase inhibitor 1A (p21, Cip1)	72	1	1	0	2	2	0
Cell cycle_Wiki	miR-17-5p/20/93.mr/106/519.d	E2F1	E2F transcription factor 1	69	2	2	0	2	2	0
Cell cycle_Wiki	miR-17-5p/20/93.mr/106/519.d	MCM3	minichromosome maintenance complex component 3	80	1	0	1	1	0	1
Cell cycle_Wiki	miR-17-5p/20/93.mr/106/519.d	RB1	retinoblastoma 1	65	1	0	1	1	1	0
Cell cycle_Wiki	miR-17-5p/20/93.mr/106/519.d	RBL1	retinoblastoma-like 1 (p107)	87	1	0	1	2	1	1
Cell cycle_Wiki	miR-17-5p/20/93.mr/106/519.d	TBC1D8	TBC1 domain family, member 8 (with GRAM domain)	75	1	0	1	1	0	1
Cell cycle_Wiki	miR-17-5p/20/93.mr/106/519.d	WEE1	WEE1 homolog (S. pombe)	82	1	1	0	1	1	0
Cell cycle_Wiki	miR-15/16/195/424/497	CCND2	cyclin D2	75	3	3	0	3	3	0
Cell cycle_Wiki	miR-15/16/195/424/497	CCND3	cyclin D3	83	2	1	1	2	1	1
Cell cycle_Wiki	miR-15/16/195/424/497	CCNE1	cyclin E1	99	2	1	1	2	2	0
Cell cycle_Wiki	miR-15/16/195/424/497	CDC14B	CDC14 cell division cycle 14 homolog B (S. cerevisiae)	88	3	0	3	2	1	1
Cell cycle_Wiki	miR-15/16/195/424/497	CDC25A	cell division cycle 25 homolog A (S. pombe)	94	2	1	1	2	1	1
Cell cycle_Wiki	miR-15/16/195/424/497	E2F3	E2F transcription factor 3	93	2	1	1	1	1	0
Cell cycle_Wiki	miR-15/16/195/424/497	SMAD3	SMAD family member 3	78	3	1	2	2	1	1
Cell cycle_Wiki	miR-15/16/195/424/497	WEE1	WEE1 homolog (S. pombe)	98	2	2	0	2	2	0
CELLCYCLEPATHWAY_MSigDB	miR-15/16/195/424/497	CCND1	cyclin D1	90	3	2	1	2	2	0
CELLCYCLEPATHWAY_MSigDB	miR-15/16/195/424/497	CCND2	cyclin D2	75	3	3	0	3	3	0
CELLCYCLEPATHWAY_MSigDB	miR-15/16/195/424/497	CCND3	cyclin D3	83	2	1	1	2	1	1
CELLCYCLEPATHWAY_MSigDB	miR-15/16/195/424/497	CCNE1	cyclin E1	99	2	1	1	2	2	0
CELLCYCLEPATHWAY_MSigDB	miR-15/16/195/424/497	CDC25A	cell division cycle 25 homolog A (S. pombe)	94	2	1	1	2	1	1
CELLCYCLEPATHWAY_MSigDB	miR-17-5p/20/93.mr/106/519.d	CCND1	cyclin D1	57	1	1	0	2	2	0
CELLCYCLEPATHWAY_MSigDB	miR-17-5p/20/93.mr/106/519.d	CCND2	cyclin D2	80	1	1	0	1	1	0
CELLCYCLEPATHWAY_MSigDB	miR-17-5p/20/93.mr/106/519.d	CDKN1A	cyclin-dependent kinase inhibitor 1A (p21, Cip1)	72	1	1	0	2	2	0
CELLCYCLEPATHWAY_MSigDB	miR-17-5p/20/93.mr/106/519.d	E2F1	E2F transcription factor 1	69	2	2	0	2	2	0
CELLCYCLEPATHWAY_MSigDB	miR-17-5p/20/93.mr/106/519.d	RB1	retinoblastoma 1	65	1	0	1	1	1	0
CELLCYCLEPATHWAY_MSigDB	miR-17-5p/20/93.mr/106/519.d	RBL1	retinoblastoma-like 1 (p107)	87	1	0	1	2	1	1
Cellular Apoptosis Pathway_GA	miR-221/222	BBC3	BCL2 binding component 3	84	1	1	0	1	1	0
Cellular Apoptosis Pathway_GA	miR-221/222	BCL2L11	BCL2-like 11 (apoptosis facilitator)	94	3	1	2	1	1	0
Cellular Apoptosis Pathway_GA	miR-221/222	BMP6	bone morphogenetic protein 6	70	1	0	1	2	0	2
Cellular Apoptosis Pathway_GA	miR-221/222	CXCL12	chemokine (C-X-C motif) ligand 12	99	1	1	0	2	1	1
Cellular Apoptosis Pathway_GA	miR-221/222	IGF1	insulin-like growth factor 1 (somatomedin C)	57	2	0	2	1	1	0
Cellular Apoptosis Pathway_GA	miR-221/222	KIT	v-kit Hardy-Zuckerman 4 feline sarcoma viral oncogene homolog	99	2	1	1	2	1	1
Cellular Apoptosis Pathway_GA	miR-221/222	PDGFA	platelet-derived growth factor alpha polypeptide	64	1	0	1	1	1	0
Cellular Apoptosis Pathway_GA	miR-221/222	PPAP2B	phosphatidic acid phosphatase type 2B	91	1	0	1	1	0	1
Cellular Apoptosis Pathway_GA	miR-221/222	PRKCH	protein kinase C, eta	63	1	0	1	1	0	1
Cellular Apoptosis Pathway_GA	miR-221/222	TGFBR1	transforming growth factor, beta receptor 1	64	3	0	3	1	0	1
Cellular Apoptosis Pathway_GA	miR-221/222	TGFBR3	transforming growth factor, beta receptor III	89	1	0	1	1	0	1
Cellular Apoptosis Pathway_GA	miR-221/222	TIMP3	TIMP metallopeptidase inhibitor 3	74	2	2	0	1	1	0
Cellular Apoptosis Pathway_GA	miR-27ab	APAF1	apoptotic peptidase activating factor 1	87	3	2	1	1	1	0
Cellular Apoptosis Pathway_GA	miR-27ab	BBC3	BCL2 binding component 3	60	2	1	1	1	1	0
Cellular Apoptosis Pathway_GA	miR-27ab	EGFR	epidermal growth factor receptor	96	1	0	1	2	0	2
Cellular Apoptosis Pathway_GA	miR-27ab	FGF1	fibroblast growth factor 1 (acidic)	83	3	1	2	1	1	0
Cellular Apoptosis Pathway_GA	miR-27ab	FGF12	fibroblast growth factor 12	84	1	0	1	1	0	1
Cellular Apoptosis Pathway_GA	miR-27ab	HBEGF	heparin-binding EGF-like growth factor	94	1	1	0	1	1	0
Cellular Apoptosis Pathway_GA	miR-27ab	NRP2	neuropilin 2	90	2	1	1	1	1	0
Cellular Apoptosis Pathway_GA	miR-27ab	PDGFRA	platelet-derived growth factor receptor, alpha polypeptide	88	1	1	0	1	1	0
Cellular Apoptosis Pathway_GA	miR-27ab	PPAP2B	phosphatidic acid phosphatase type 2B	74	2	0	2	1	1	0
Cellular Apoptosis Pathway_GA	miR-27ab	RIPK1	receptor (TNFRSF)-interacting serine-threonine kinase 1	88	1	0	1	1	0	1
Cellular Apoptosis Pathway_GA	miR-27ab	RPS6KA5	ribosomal protein S6 kinase, 90kDa, polypeptide 5	96	1	1	0	2	1	1
Cellular Apoptosis Pathway_GA	miR-27ab	VDAC3	voltage-dependent anion channel 3	83	1	0	1	1	0	1
Cellular Apoptosis Pathway_GA	miR-27ab	VEGFB	vascular endothelial growth factor B	84	1	0	1	1	0	1
Cellular Apoptosis Pathway_GA	miR-27ab	VEGFC	vascular endothelial growth factor C	84	1	1	0	2	1	1
Cellular Apoptosis Pathway_GA	miR-149	BBC3	BCL2 binding component 3	82	1	1	0	2	1	1
Cellular Apoptosis Pathway_GA	miR-149	BCL2L11	BCL2-like 11 (apoptosis facilitator)	84	2	1	1	2	1	1
Cellular Apoptosis Pathway_GA	miR-149	CTGF	connective tissue growth factor	71	1	0	1	1	0	1
Cellular Apoptosis Pathway_GA	miR-149	FLT1	fms-related tyrosine kinase 1 (vascular endothelial growth factor/vascular permeability factor receptor)	68	1	0	1	2	0	2
Cellular Apoptosis Pathway_GA	miR-149	KDR	kinase insert domain receptor (a type III receptor tyrosine kinase)	83	1	0	1	2	0	2
Cellular Apoptosis Pathway_GA	miR-149	KLF10	Kruppel-like factor 10	82	1	0	1	1	0	1
Cellular Apoptosis Pathway_GA	miR-149	NRP2	neuropilin 2	96	2	1	1	1	1	0
Cellular Apoptosis Pathway_GA	miR-149	PDGFC	platelet derived growth factor C	79	1	0	1	1	0	1
Cellular Apoptosis Pathway_GA	miR-149	PDGFRA	platelet-derived growth factor receptor, alpha polypeptide	94	1	1	0	1	1	0
Cellular Apoptosis Pathway_GA	miR-149	PPAP2B	phosphatidic acid phosphatase type 2B	87	1	1	0	1	0	1
Cellular Apoptosis Pathway_GA	miR-149	TGFBR3	transforming growth factor, beta receptor III	76	1	0	1	1	0	1
Contraction of cardiomyocytes_IPA	miR-27ab	ANK2	ankyrin 2, neuronal	93	1	1	0	1	1	0
Contraction of cardiomyocytes_IPA	miR-27ab	ANK3	ankyrin 3, node of Ranvier (ankyrin G)	80	2	1	1	1	0	1
Contraction of cardiomyocytes_IPA	miR-27ab	ASPH	aspartate beta-hydroxylase	97	1	1	0	1	1	0
Contraction of cardiomyocytes_IPA	miR-27ab	EDNRA	endothelin receptor type A	80	1	1	0	2	1	1
Contraction of cardiomyocytes_IPA	miR-27ab	SRL	sarcalumenin	96	1	1	0	1	1	0
Contraction of cardiomyocytes_IPA	miR-27ab	SRSF1	serine/arginine-rich splicing factor 1	83	1	1	0	1	1	0
Contraction of heart_IPA	miR-199/199-5p	ANK2	ankyrin 2, neuronal	79	2	0	2	2	0	2
Contraction of heart_IPA	miR-199/199-5p	ANK3	ankyrin 3, node of Ranvier (ankyrin G)	98	1	0	1	1	1	0
Contraction of heart_IPA	miR-199/199-5p	CREM	cAMP responsive element modulator	94	1	0	1	1	0	1
Contraction of heart_IPA	miR-199/199-5p	GSK3B	glycogen synthase kinase 3 beta	75	2	1	1	1	1	0
Contraction of heart_IPA	miR-199/199-5p	PRKCA	protein kinase C, alpha	69	3	0	3	3	0	3
Contraction of heart_IPA	miR-199/199-5p	ROCK1	Rho-associated, coiled-coil containing protein kinase 1	77	1	1	0	1	1	0
Contraction of heart_IPA	miR-199/199-5p	VEGFA	vascular endothelial growth factor A	67	1	1	0	1	1	0
Contraction of heart_IPA	miR-27ab	ANK2	ankyrin 2, neuronal	93	1	1	0	1	1	0
Contraction of heart_IPA	miR-27ab	ANK3	ankyrin 3, node of Ranvier (ankyrin G)	80	2	1	1	1	0	1
Contraction of heart_IPA	miR-27ab	ASPH	aspartate beta-hydroxylase	97	1	1	0	1	1	0
Contraction of heart_IPA	miR-27ab	EDNRA	endothelin receptor type A	80	1	1	0	2	1	1
Contraction of heart_IPA	miR-27ab	PLAU	plasminogen activator, urokinase	55	1	0	1	1	0	1
Contraction of heart_IPA	miR-27ab	SRL	sarcalumenin	96	1	1	0	1	1	0
Contraction of heart_IPA	miR-27ab	SRSF1	serine/arginine-rich splicing factor 1	83	1	1	0	1	1	0
Contraction of heart_IPA	miR-27ab	THRB	thyroid hormone receptor, beta (erythroblastic leukemia viral (v-erb-a) oncogene homolog 2, avian)	86	2	2	0	1	1	0
Cyclins and Cell Cycle Regulation_GA	miR-15/16/195/424/497	CCND1	cyclin D1	90	3	2	1	2	2	0
Cyclins and Cell Cycle Regulation_GA	miR-15/16/195/424/497	CCND2	cyclin D2	75	3	3	0	3	3	0
Cyclins and Cell Cycle Regulation_GA	miR-15/16/195/424/497	CCND3	cyclin D3	83	2	1	1	2	1	1
Cyclins and Cell Cycle Regulation_GA	miR-15/16/195/424/497	CCNE1	cyclin E1	99	2	1	1	2	2	0
Cyclins and Cell Cycle Regulation_GA	miR-15/16/195/424/497	CDC25A	cell division cycle 25 homolog A (S. pombe)	94	2	1	1	2	1	1
Cyclins and Cell Cycle Regulation_GA	miR-15/16/195/424/497	E2F3	E2F transcription factor 3	93	2	1	1	1	1	0
Cyclins and Cell Cycle Regulation_GA	miR-15/16/195/424/497	PPP2R1A	protein phosphatase 2, regulatory subunit A, alpha	82	1	0	1	1	1	0
Cyclins and Cell Cycle Regulation_GA	miR-15/16/195/424/497	PPP2R1B	protein phosphatase 2, regulatory subunit A, beta	95	1	0	1	1	1	0
Cyclins and Cell Cycle Regulation_GA	miR-15/16/195/424/497	RAF1	v-raf-1 murine leukemia viral oncogene homolog 1	92	2	2	0	1	1	0
Cyclins and Cell Cycle Regulation_GA	miR-15/16/195/424/497	WEE1	WEE1 homolog (S. pombe)	98	2	2	0	2	2	0
Cyclins and Cell Cycle Regulation_GA	miR-141/200a	CDK2	cyclin-dependent kinase 2	59	1	0	1	1	0	1
Cyclins and Cell Cycle Regulation_GA	miR-141/200a	E2F3	E2F transcription factor 3	90	2	2	0	3	2	1
Cyclins and Cell Cycle Regulation_GA	miR-141/200a	PPP2CA	protein phosphatase 2, catalytic subunit, alpha isozyme	67	1	1	0	2	1	1
Cyclins and Cell Cycle Regulation_GA	miR-141/200a	PPP2R5C	protein phosphatase 2, regulatory subunit B', gamma	85	2	0	2	1	0	1
Cyclins and Cell Cycle Regulation_GA	miR-141/200a	TGFB2	transforming growth factor, beta 2	98	3	2	1	1	1	0
Cyclins and Cell Cycle Regulation_GA	miR-34a/34b-5p/34c/34c-5p/449/449abc/699	CCND1	cyclin D1	64	1	1	0	1	1	0
Cyclins and Cell Cycle Regulation_GA	miR-34a/34b-5p/34c/34c-5p/449/449abc/699	CDC25A	cell division cycle 25 homolog A (S. pombe)	74	1	1	0	1	1	0
Cyclins and Cell Cycle Regulation_GA	miR-34a/34b-5p/34c/34c-5p/449/449abc/699	E2F3	E2F transcription factor 3	99	2	1	1	1	1	0
Cyclins and Cell Cycle Regulation_GA	miR-34a/34b-5p/34c/34c-5p/449/449abc/699	PPP2R5A	protein phosphatase 2, regulatory subunit B', alpha	96	2	0	2	1	0	1
Cyclins and Cell Cycle Regulation_GA	miR-34a/34b-5p/34c/34c-5p/449/449abc/699	TGFB3	transforming growth factor, beta 3	68	2	0	2	1	0	1
Cyclins and Cell Cycle Regulation_GA	miR-139-5p	CDK7	cyclin-dependent kinase 7	73	4	0	4	1	0	1
Cyclins and Cell Cycle Regulation_GA	miR-139-5p	PPP2CA	protein phosphatase 2, catalytic subunit, alpha isozyme	91	1	1	0	1	1	0
Cyclins and Cell Cycle Regulation_GA	miR-139-5p	PPP2R1B	protein phosphatase 2, regulatory subunit A, beta	90	1	0	1	2	0	2
Cyclins and Cell Cycle Regulation_GA	miR-139-5p	PPP2R5C	protein phosphatase 2, regulatory subunit B', gamma	53	1	0	1	2	0	2
Cyclins and Cell Cycle Regulation_GA	miR-17-5p/20/93.mr/106/519.d	CCND1	cyclin D1	57	1	1	0	2	2	0
Cyclins and Cell Cycle Regulation_GA	miR-17-5p/20/93.mr/106/519.d	CCND2	cyclin D2	80	1	1	0	1	1	0
Cyclins and Cell Cycle Regulation_GA	miR-17-5p/20/93.mr/106/519.d	CDKN1A	cyclin-dependent kinase inhibitor 1A (p21, Cip1)	72	1	1	0	2	2	0
Cyclins and Cell Cycle Regulation_GA	miR-17-5p/20/93.mr/106/519.d	E2F1	E2F transcription factor 1	69	2	2	0	2	2	0
Cyclins and Cell Cycle Regulation_GA	miR-17-5p/20/93.mr/106/519.d	PPP2R2A	protein phosphatase 2, regulatory subunit B, alpha	83	1	1	0	1	1	0
Cyclins and Cell Cycle Regulation_GA	miR-17-5p/20/93.mr/106/519.d	RB1	retinoblastoma 1	65	1	0	1	1	1	0
Cyclins and Cell Cycle Regulation_GA	miR-17-5p/20/93.mr/106/519.d	WEE1	WEE1 homolog (S. pombe)	82	1	1	0	1	1	0
Development of heart_IPA	miR-23ab	ADAM19	ADAM metallopeptidase domain 19	91	2	1	1	1	1	0
Development of heart_IPA	miR-23ab	ADRBK1	adrenergic, beta, receptor kinase 1	72	1	1	0	1	1	0
Development of heart_IPA	miR-23ab	ALDH1A2	aldehyde dehydrogenase 1 family, member A2	98	2	1	1	2	1	1
Development of heart_IPA	miR-23ab	CALCRL	calcitonin receptor-like	99	1	1	0	2	1	1
Development of heart_IPA	miR-23ab	CASP7	caspase 7, apoptosis-related cysteine peptidase	91	1	1	0	1	1	0
Development of heart_IPA	miR-23ab	CCND1	cyclin D1	69	2	1	1	1	1	0
Development of heart_IPA	miR-23ab	FBN1	fibrillin 1	73	1	0	1	1	1	0
Development of heart_IPA	miR-23ab	GJA1	gap junction protein, alpha 1, 43kDa	60	1	0	1	2	0	2
Development of heart_IPA	miR-23ab	HEXIM1	hexamethylene bis-acetamide inducible 1	97	1	1	0	2	1	1
Development of heart_IPA	miR-23ab	NCOA6	nuclear receptor coactivator 6	93	1	0	1	1	1	0
Development of heart_IPA	miR-23ab	PBRM1	polybromo 1	90	1	1	0	1	1	0
Development of heart_IPA	miR-23ab	PTEN	phosphatase and tensin homolog	63	2	2	0	2	2	0
Development of heart_IPA	miR-23ab	SMAD5	SMAD family member 5	70	3	1	2	3	1	2
Development of heart_IPA	miR-23ab	TEAD1	TEA domain family member 1 (SV40 transcriptional enhancer factor)	80	1	0	1	1	1	0
Development of heart_IPA	miR-23ab	TGFBR2	transforming growth factor, beta receptor II (70/80kDa)	91	1	1	0	2	1	1
Development of heart_IPA	miR-23ab	TGFBR3	transforming growth factor, beta receptor III	83	2	1	1	1	1	0
Development of heart_IPA	miR-23ab	TMOD1	tropomodulin 1	96	1	1	0	2	1	1
Development of heart_IPA	miR-15/16/195/424/497	BDNF	brain-derived neurotrophic factor	95	1	1	0	1	1	0
Development of heart_IPA	miR-15/16/195/424/497	BMPR1A	bone morphogenetic protein receptor, type IA	79	2	1	1	1	1	0
Development of heart_IPA	miR-15/16/195/424/497	CCND1	cyclin D1	90	3	2	1	2	2	0
Development of heart_IPA	miR-15/16/195/424/497	CCND2	cyclin D2	75	3	3	0	3	3	0
Development of heart_IPA	miR-15/16/195/424/497	CCND3	cyclin D3	83	2	1	1	2	1	1
Development of heart_IPA	miR-15/16/195/424/497	DVL1	dishevelled, dsh homolog 1 (Drosophila)	93	1	0	1	2	0	2
Development of heart_IPA	miR-15/16/195/424/497	FKBP1A	FK506 binding protein 1A, 12kDa	86	1	1	0	1	1	0
Development of heart_IPA	miR-15/16/195/424/497	FURIN	furin (paired basic amino acid cleaving enzyme)	55	1	1	0	1	1	0
Development of heart_IPA	miR-15/16/195/424/497	INSR	insulin receptor	88	4	2	2	5	2	3
Development of heart_IPA	miR-15/16/195/424/497	NF1	neurofibromin 1	95	1	0	1	1	1	0
Development of heart_IPA	miR-15/16/195/424/497	NFATC3	nuclear factor of activated T-cells, cytoplasmic, calcineurin-dependent 3	61	7	5	2	1	0	1
Development of heart_IPA	miR-15/16/195/424/497	NRP2	neuropilin 2	79	1	0	1	3	1	2
Development of heart_IPA	miR-15/16/195/424/497	POU6F1	POU class 6 homeobox 1	64	1	0	1	1	0	1
Development of heart_IPA	miR-15/16/195/424/497	PPP3CB	protein phosphatase 3, catalytic subunit, beta isozyme	82	1	0	1	1	0	1
Development of heart_IPA	miR-15/16/195/424/497	PTPRJ	protein tyrosine phosphatase, receptor type, J	72	1	1	0	1	1	0
Development of heart_IPA	miR-15/16/195/424/497	SMAD3	SMAD family member 3	78	3	1	2	2	1	1
Development of heart_IPA	miR-15/16/195/424/497	SMAD5	SMAD family member 5	85	4	1	3	2	1	1
Development of heart_IPA	miR-15/16/195/424/497	TGFBR3	transforming growth factor, beta receptor III	94	1	1	0	1	1	0
Development of heart_IPA	miR-15/16/195/424/497	VEGFA	vascular endothelial growth factor A	98	1	1	0	1	1	0
Development of heart_IPA	miR-10	BDNF	brain-derived neurotrophic factor	99	1	1	0	1	1	0
Development of heart_IPA	miR-10	CRK	v-crk sarcoma virus CT10 oncogene homolog (avian)	58	1	1	0	1	1	0
Development of heart_IPA	miR-10	MED1	mediator complex subunit 1	82	1	0	1	2	1	1
Development of heart_IPA	miR-10	NCOA6	nuclear receptor coactivator 6	86	1	0	1	1	0	1
Development of heart_IPA	miR-10	NCOR2	nuclear receptor corepressor 2	99	1	1	0	1	1	0
Development of heart_IPA	miR-10	NF1	neurofibromin 1	60	1	0	1	1	0	1
Development of heart_IPA	miR-10	PTEN	phosphatase and tensin homolog	78	1	1	0	1	0	1
Development of heart_IPA	miR-10	RB1CC1	RB1-inducible coiled-coil 1	99	1	0	1	1	0	1
Development of heart_IPA	miR-10	TMOD1	tropomodulin 1	97	1	1	0	1	1	0
Development of heart_IPA	miR-1/206	BDNF	brain-derived neurotrophic factor	89	3	3	0	3	3	0
Development of heart_IPA	miR-1/206	CCND1	cyclin D1	59	1	1	0	1	1	0
Development of heart_IPA	miR-1/206	CITED2	Cbp/p300-interacting transactivator, with Glu/Asp-rich carboxy-terminal domain, 2	93	1	1	0	1	1	0
Development of heart_IPA	miR-1/206	CTBP2	C-terminal binding protein 2	80	1	1	0	1	1	0
Development of heart_IPA	miR-1/206	CXCR4	chemokine (C-X-C motif) receptor 4	96	1	1	0	1	0	1
Development of heart_IPA	miR-1/206	EDN1	endothelin 1	96	1	0	1	1	1	0
Development of heart_IPA	miR-1/206	GJA1	gap junction protein, alpha 1, 43kDa	97	2	2	0	2	2	0
Development of heart_IPA	miR-1/206	HAND2	heart and neural crest derivatives expressed 2	86	1	1	0	1	1	0
Development of heart_IPA	miR-1/206	IFT52	intraflagellar transport 52 homolog (Chlamydomonas)	99	1	0	1	1	0	1
Development of heart_IPA	miR-1/206	MED1	mediator complex subunit 1	88	1	1	0	1	1	0
Development of heart_IPA	miR-1/206	SRI	sorcin	99	2	1	1	1	1	0
Development of heart_IPA	miR-1/206	TGFBR3	transforming growth factor, beta receptor III	73	1	1	0	1	1	0
Development of heart_IPA	miR-1/206	VEGFA	vascular endothelial growth factor A	60	1	1	0	1	1	0
Development of heart_IPA	miR-155	BDNF	brain-derived neurotrophic factor	73	1	1	0	1	1	0
Development of heart_IPA	miR-155	HDAC9	histone deacetylase 9	64	1	0	1	2	0	2
Development of heart_IPA	miR-155	HIF1A	hypoxia inducible factor 1, alpha subunit (basic helix-loop-helix transcription factor)	85	1	0	1	1	0	1
Development of heart_IPA	miR-155	NR2F2	nuclear receptor subfamily 2, group F, member 2	76	2	0	2	1	0	1
Development of heart_IPA	miR-155	PBRM1	polybromo 1	83	1	0	1	1	0	1
Development of heart_IPA	miR-155	SMAD5	SMAD family member 5	70	2	0	2	2	0	2
Development of heart_IPA	miR-155	SMARCA4	SWI/SNF related, matrix associated, actin dependent regulator of chromatin, subfamily a, member 4	87	1	1	0	1	0	1
Development of heart_IPA	miR-486/486-5p	ID3	inhibitor of DNA binding 3, dominant negative helix-loop-helix protein	66	1	0	1	1	0	1
Development of heart_IPA	miR-486/486-5p	NCOA6	nuclear receptor coactivator 6	91	1	0	1	1	0	1
Development of heart_IPA	miR-486/486-5p	NF1	neurofibromin 1	98	2	0	2	1	0	1
Development of heart_IPA	miR-486/486-5p	PPP3CB	protein phosphatase 3, catalytic subunit, beta isozyme	83	1	0	1	1	0	1
Development of heart_IPA	miR-486/486-5p	PTEN	phosphatase and tensin homolog	98	2	2	0	2	2	0
Development of heart_IPA	miR-486/486-5p	SMAD2	SMAD family member 2	89	1	0	1	1	1	0
Development of heart_IPA	miR-486/486-5p	TBX2	T-box 2	79	1	0	1	1	0	1
Development of heart_IPA	miR-486/486-5p	TMOD1	tropomodulin 1	78	1	0	1	1	0	1
Development of heart_IPA	miR-374/374ab	CXADR	coxsackie virus and adenovirus receptor	96	3	1	2	3	0	3
Development of heart_IPA	miR-374/374ab	EP300	E1A binding protein p300	88	1	0	1	1	0	1
Development of heart_IPA	miR-374/374ab	FKBP1A	FK506 binding protein 1A, 12kDa	65	1	0	1	1	0	1
Development of heart_IPA	miR-374/374ab	ID2	inhibitor of DNA binding 2, dominant negative helix-loop-helix protein	55	1	0	1	1	0	1
Development of heart_IPA	miR-374/374ab	MSX1	msh homeobox 1	92	1	1	0	1	1	0
Development of heart_IPA	miR-374/374ab	NCOA6	nuclear receptor coactivator 6	81	1	0	1	2	0	2
Development of heart_IPA	miR-374/374ab	NR2F2	nuclear receptor subfamily 2, group F, member 2	91	2	2	0	1	1	0
Development of heart_IPA	miR-374/374ab	PTEN	phosphatase and tensin homolog	84	1	0	1	0	0	0
Development of heart_IPA	miR-374/374ab	SEMA3C	sema domain, immunoglobulin domain (Ig), short basic domain, secreted, (semaphorin) 3C	90	1	0	1	1	0	1
Development of heart_IPA	miR-374/374ab	SRSF5	serine/arginine-rich splicing factor 5	94	1	0	1	1	0	1
Development of heart_IPA	miR-374/374ab	TMOD1	tropomodulin 1	88	1	0	1	1	0	1
Development of heart_IPA	miR-374/374ab	VEGFA	vascular endothelial growth factor A	90	1	0	1	1	0	1
Development of heart_IPA	miR-145	ADAM19	ADAM metallopeptidase domain 19	71	1	1	0	3	2	1
Development of heart_IPA	miR-145	CITED2	Cbp/p300-interacting transactivator, with Glu/Asp-rich carboxy-terminal domain, 2	96	1	1	0	1	1	0
Development of heart_IPA	miR-145	CRKL	v-crk sarcoma virus CT10 oncogene homolog (avian)-like	97	3	1	2	1	1	0
Development of heart_IPA	miR-145	DLC1	deleted in liver cancer 1	64	2	2	0	2	2	0
Development of heart_IPA	miR-145	ECE1	endothelin converting enzyme 1	67	2	1	1	1	1	0
Development of heart_IPA	miR-145	HHEX	hematopoietically expressed homeobox	92	1	0	1	2	2	0
Development of heart_IPA	miR-145	KIF3A	kinesin family member 3A	77	1	0	1	1	0	1
Development of heart_IPA	miR-145	PLCE1	phospholipase C, epsilon 1	99	2	1	1	1	1	0
Development of heart_IPA	miR-145	PXN	paxillin	87	1	1	0	1	1	0
Development of heart_IPA	miR-145	SMAD3	SMAD family member 3	83	4	1	3	2	2	0
Development of heart_IPA	miR-145	SMAD5	SMAD family member 5	97	1	1	0	1	1	0
Development of heart_IPA	miR-145	SOX9	SRY (sex determining region Y)-box 9	94	1	1	0	2	1	1
Development of heart_IPA	miR-145	TGFBR2	transforming growth factor, beta receptor II (70/80kDa)	94	1	1	0	1	1	0
Development of heart_IPA	miR-145	TMOD1	tropomodulin 1	66	2	1	1	2	1	1
Development of heart_IPA	miR-145	ZFPM2	zinc finger protein, multitype 2	52	1	0	1	1	0	1
Development of heart_IPA	miR-17-5p/20/93.mr/106/519.d	CCND1	cyclin D1	57	1	1	0	2	2	0
Development of heart_IPA	miR-17-5p/20/93.mr/106/519.d	CCND2	cyclin D2	80	1	1	0	1	1	0
Development of heart_IPA	miR-17-5p/20/93.mr/106/519.d	CRK	v-crk sarcoma virus CT10 oncogene homolog (avian)	90	1	1	0	2	1	1
Development of heart_IPA	miR-17-5p/20/93.mr/106/519.d	FURIN	furin (paired basic amino acid cleaving enzyme)	69	2	1	1	2	2	0
Development of heart_IPA	miR-17-5p/20/93.mr/106/519.d	GAB1	GRB2-associated binding protein 1	93	1	1	0	1	1	0
Development of heart_IPA	miR-17-5p/20/93.mr/106/519.d	HIF1A	hypoxia inducible factor 1, alpha subunit (basic helix-loop-helix transcription factor)	85	1	1	0	1	1	0
Development of heart_IPA	miR-17-5p/20/93.mr/106/519.d	PKD1	polycystic kidney disease 1 (autosomal dominant)	93	1	1	0	1	1	0
Development of heart_IPA	miR-17-5p/20/93.mr/106/519.d	PKD2	polycystic kidney disease 2 (autosomal dominant)	99	1	1	0	3	2	1
Development of heart_IPA	miR-17-5p/20/93.mr/106/519.d	POU6F1	POU class 6 homeobox 1	70	1	1	0	1	1	0
Development of heart_IPA	miR-17-5p/20/93.mr/106/519.d	PPP3R1	protein phosphatase 3, regulatory subunit B, alpha	97	1	1	0	1	1	0
Development of heart_IPA	miR-17-5p/20/93.mr/106/519.d	PTEN	phosphatase and tensin homolog	82	3	1	2	1	1	0
Development of heart_IPA	miR-17-5p/20/93.mr/106/519.d	PTPRJ	protein tyrosine phosphatase, receptor type, J	62	2	1	1	1	1	0
Development of heart_IPA	miR-17-5p/20/93.mr/106/519.d	RB1CC1	RB1-inducible coiled-coil 1	69	1	1	0	1	1	0
Development of heart_IPA	miR-17-5p/20/93.mr/106/519.d	SMAD5	SMAD family member 5	82	1	1	0	2	1	1
Development of heart_IPA	miR-17-5p/20/93.mr/106/519.d	TBX3	T-box 3	80	1	1	0	1	1	0
Development of heart_IPA	miR-17-5p/20/93.mr/106/519.d	TGFBR2	transforming growth factor, beta receptor II (70/80kDa)	99	1	1	0	2	1	1
Development of heart_IPA	miR-17-5p/20/93.mr/106/519.d	VCL	vinculin	63	1	0	1	1	0	1
Development of heart_IPA	miR-17-5p/20/93.mr/106/519.d	ZFPM2	zinc finger protein, multitype 2	97	1	1	0	1	1	0
Dilated cardiomyopathy_IPA	miR-19	ACSL1	acyl-CoA synthetase long-chain family member 1	61	2	2	0	1	1	0
Dilated cardiomyopathy_IPA	miR-19	ADRB1	adrenergic, beta-1-, receptor	94	4	3	1	4	3	1
Dilated cardiomyopathy_IPA	miR-19	CAST	calpastatin	96	2	1	1	2	2	0
Dilated cardiomyopathy_IPA	miR-19	DICER1	dicer 1, ribonuclease type III	67	2	2	0	1	1	0
Dilated cardiomyopathy_IPA	miR-19	IL1R1	interleukin 1 receptor, type I	72	1	0	1	2	1	1
Dilated cardiomyopathy_IPA	miR-19	NR3C2	nuclear receptor subfamily 3, group C, member 2	85	1	1	0	1	1	0
Dilated cardiomyopathy_IPA	miR-19	SLC6A8	solute carrier family 6 (neurotransmitter transporter, creatine), member 8	94	1	1	0	1	1	0
Dilated cardiomyopathy_IPA	miR-19	ZFPM2	zinc finger protein, multitype 2	66	1	1	0	2	2	0
Dilated cardiomyopathy_IPA	miR-150	CAST	calpastatin	99	1	0	1	1	0	1
Dilated cardiomyopathy_IPA	miR-150	CREB1	cAMP responsive element binding protein 1	87	2	0	2	2	0	2
Dilated cardiomyopathy_IPA	miR-150	CSRP3	cysteine and glycine-rich protein 3 (cardiac LIM protein)	81	1	0	1	2	0	2
Dilated cardiomyopathy_IPA	miR-150	IGF1R	insulin-like growth factor 1 receptor	84	3	0	3	1	0	1
Dilated cardiomyopathy_IPA	miR-150	INSR	insulin receptor	89	3	0	3	2	0	2
Dilated cardiomyopathy_IPA	miR-150	PRKCA	protein kinase C, alpha	77	2	0	2	2	0	2
Dilated cardiomyopathy_IPA	miR-103/107	APLN	apelin	55	1	0	1	2	0	2
Dilated cardiomyopathy_IPA	miR-103/107	DICER1	dicer 1, ribonuclease type III	96	3	2	1	6	5	1
Dilated cardiomyopathy_IPA	miR-103/107	PPP1CA	protein phosphatase 1, catalytic subunit, alpha isozyme	69	1	0	1	1	0	1
Dilated cardiomyopathy_IPA	miR-103/107	RCAN1	regulator of calcineurin 1	96	1	0	1	1	1	0
Dilated cardiomyopathy_IPA	miR-103/107	THBS2	thrombospondin 2	63	1	0	1	2	0	2
Dilated cardiomyopathy_IPA	miR-103/107	VCL	vinculin	95	2	0	2	1	1	0
Dilated cardiomyopathy_IPA	miR-103/107	ZFPM2	zinc finger protein, multitype 2	99	1	1	0	1	1	0
Dilated Cardiomyopathy_OMIM	miR-199/199-5p	SGCD	sarcoglycan, delta (35kDa dystrophin-associated glycoprotein)	78	1	0	1	1	1	0
Dilated Cardiomyopathy_OMIM	miR-199/199-5p	TBC1D8	TBC1 domain family, member 8 (with GRAM domain)	87	1	1	0	1	1	0
Dilated Cardiomyopathy_OMIM	miR-199/199-5p	TMPO	thymopoietin	91	1	0	1	1	0	1
Dilated Cardiomyopathy_OMIM	miR-199/199-5p	VCL	vinculin	76	1	1	0	2	0	2
DNA damage response_Wiki	miR-15/16/195/424/497	CCND1	cyclin D1	90	3	2	1	2	2	0
DNA damage response_Wiki	miR-15/16/195/424/497	CCND2	cyclin D2	75	3	3	0	3	3	0
DNA damage response_Wiki	miR-15/16/195/424/497	CCND3	cyclin D3	83	2	1	1	2	1	1
DNA damage response_Wiki	miR-15/16/195/424/497	CCNE1	cyclin E1	99	2	1	1	2	2	0
DNA damage response_Wiki	miR-15/16/195/424/497	CDC25A	cell division cycle 25 homolog A (S. pombe)	94	2	1	1	2	1	1
DNA damage response_Wiki	miR-15/16/195/424/497	SESN1	sestrin 1	91	2	1	1	1	1	0
DNA damage response_Wiki	miR-15/16/195/424/497	TLK1	tousled-like kinase 1	99	2	2	0	2	2	0
ECM-receptor interaction_KEGG	miR-326/330/330-5p	CD47	CD47 molecule	99	1	0	1	2	0	2
ECM-receptor interaction_KEGG	miR-326/330/330-5p	DAG1	dystroglycan 1 (dystrophin-associated glycoprotein 1)	78	1	0	1	2	0	2
ECM-receptor interaction_KEGG	miR-326/330/330-5p	FNDC1	fibronectin type III domain containing 1	99	1	0	1	1	0	1
ECM-receptor interaction_KEGG	miR-326/330/330-5p	FNDC3A	fibronectin type III domain containing 3A	97	1	1	0	1	1	0
ECM-receptor interaction_KEGG	miR-326/330/330-5p	ITGA5	integrin, alpha 5 (fibronectin receptor, alpha polypeptide)	94	3	1	2	4	1	3
ECM-receptor interaction_KEGG	miR-326/330/330-5p	TNC	tenascin C	96	1	1	0	1	1	0
ECM-receptor interaction_KEGG	miR-29abc	COL1A2	collagen, type I, alpha 2	96	1	1	0	2	2	0
ECM-receptor interaction_KEGG	miR-29abc	COL3A1	collagen, type III, alpha 1	99	1	1	0	2	2	0
ECM-receptor interaction_KEGG	miR-29abc	COL4A1	collagen, type IV, alpha 1	98	2	2	0	2	2	0
ECM-receptor interaction_KEGG	miR-29abc	COL4A2	collagen, type IV, alpha 2	89	2	2	0	1	1	0
ECM-receptor interaction_KEGG	miR-29abc	COL4A4	collagen, type IV, alpha 4	96	1	1	0	3	2	1
ECM-receptor interaction_KEGG	miR-29abc	COL5A1	collagen, type V, alpha 1	81	4	3	1	4	4	0
ECM-receptor interaction_KEGG	miR-29abc	COL5A2	collagen, type V, alpha 2	98	2	2	0	2	2	0
ECM-receptor interaction_KEGG	miR-29abc	COL5A3	collagen, type V, alpha 3	94	3	3	0	3	3	0
ECM-receptor interaction_KEGG	miR-29abc	ITGB1	integrin, beta 1 (fibronectin receptor, beta polypeptide, antigen CD29 includes MDF2, MSK12)	81	1	1	0	1	1	0
ECM-receptor interaction_KEGG	miR-29abc	LAMC1	laminin, gamma 1 (formerly LAMB2)	83	1	1	0	1	1	0
ECM-receptor interaction_KEGG	miR-25/32/92/92ab/363/367	COL1A2	collagen, type I, alpha 2	94	1	1	0	1	1	0
ECM-receptor interaction_KEGG	miR-25/32/92/92ab/363/367	COL5A1	collagen, type V, alpha 1	89	1	0	1	2	1	1
ECM-receptor interaction_KEGG	miR-25/32/92/92ab/363/367	ITGA5	integrin, alpha 5 (fibronectin receptor, alpha polypeptide)	95	1	1	0	1	1	0
ECM-receptor interaction_KEGG	miR-25/32/92/92ab/363/367	ITGA6	integrin, alpha 6	95	1	1	0	1	1	0
ECM-receptor interaction_KEGG	miR-25/32/92/92ab/363/367	ITGAV	integrin, alpha V (vitronectin receptor, alpha polypeptide, antigen CD51)	97	3	1	2	3	1	2
ECM-receptor interaction_KEGG	miR-25/32/92/92ab/363/367	ITGB3	integrin, beta 3 (platelet glycoprotein IIIa, antigen CD61)	73	1	0	1	1	0	1
ECM-receptor interaction_KEGG	miR-25/32/92/92ab/363/367	SDC2	syndecan 2	60	1	1	0	1	1	0
ECM-receptor interaction_KEGG	let-7/98	COL1A2	collagen, type I, alpha 2	99	1	1	0	1	1	0
ECM-receptor interaction_KEGG	let-7/98	COL4A1	collagen, type IV, alpha 1	54	1	1	0	1	1	0
ECM-receptor interaction_KEGG	let-7/98	COL4A2	collagen, type IV, alpha 2	69	1	1	0	1	1	0
ECM-receptor interaction_KEGG	let-7/98	COL5A2	collagen, type V, alpha 2	83	1	1	0	1	1	0
ECM-receptor interaction_KEGG	let-7/98	FNDC3A	fibronectin type III domain containing 3A	87	2	2	0	2	2	0
ECM-receptor interaction_KEGG	let-7/98	THBS1	thrombospondin 1	86	1	1	0	1	1	0
ECMPATHWAY_MSigDB	miR-326/330/330-5p	MAPK1	mitogen-activated protein kinase 1	70	3	1	2	4	0	4
ECMPATHWAY_MSigDB	miR-326/330/330-5p	PXN	paxillin	78	3	0	3	1	0	1
ECMPATHWAY_MSigDB	miR-326/330/330-5p	RHOA	ras homolog gene family, member A	77	1	0	1	1	0	1
ECMPATHWAY_MSigDB	miR-326/330/330-5p	SHC1	SHC (Src homology 2 domain containing) transforming protein 1	54	1	0	1	2	0	2
ECMPATHWAY_MSigDB	miR-326/330/330-5p	TLN1	talin 1	92	1	1	0	2	2	0
ECMPATHWAY_MSigDB	miR-15/16/195/424/497	ARHGAP5	Rho GTPase activating protein 5	69	1	0	1	3	2	1
ECMPATHWAY_MSigDB	miR-15/16/195/424/497	MAP2K1	mitogen-activated protein kinase kinase 1	96	1	1	0	1	1	0
ECMPATHWAY_MSigDB	miR-15/16/195/424/497	MYLK	myosin light chain kinase	98	1	1	0	1	1	0
ECMPATHWAY_MSigDB	miR-15/16/195/424/497	PIK3R1	phosphoinositide-3-kinase, regulatory subunit 1 (alpha)	97	1	1	0	1	1	0
ECMPATHWAY_MSigDB	miR-15/16/195/424/497	RAF1	v-raf-1 murine leukemia viral oncogene homolog 1	92	2	2	0	1	1	0
EGF Pathway_GA	miR-17-5p/20/93.mr/106/519.d	ABI1	abl-interactor 1	73	1	0	1	1	0	1
EGF Pathway_GA	miR-17-5p/20/93.mr/106/519.d	AKT3	v-akt murine thymoma viral oncogene homolog 3 (protein kinase B, gamma)	71	1	1	0	1	1	0
EGF Pathway_GA	miR-17-5p/20/93.mr/106/519.d	GAB1	GRB2-associated binding protein 1	93	1	1	0	1	1	0
EGF Pathway_GA	miR-17-5p/20/93.mr/106/519.d	JAK1	Janus kinase 1	93	2	1	1	1	1	0
EGF Pathway_GA	miR-17-5p/20/93.mr/106/519.d	MAPK1	mitogen-activated protein kinase 1	82	1	0	1	2	1	1
EGF Pathway_GA	miR-17-5p/20/93.mr/106/519.d	MAPK9	mitogen-activated protein kinase 9	76	2	1	1	1	0	1
EGF Pathway_GA	miR-17-5p/20/93.mr/106/519.d	PDPK1	3-phosphoinositide dependent protein kinase-1	75	1	0	1	1	0	1
EGF Pathway_GA	miR-17-5p/20/93.mr/106/519.d	PRKCA	protein kinase C, alpha	64	1	0	1	1	0	1
EGF Pathway_GA	miR-17-5p/20/93.mr/106/519.d	RHOC	ras homolog gene family, member C	96	1	1	0	1	1	0
EGF Pathway_GA	miR-17-5p/20/93.mr/106/519.d	RRAS2	related RAS viral (r-ras) oncogene homolog 2	63	1	0	1	1	0	1
EGF Pathway_GA	miR-17-5p/20/93.mr/106/519.d	SOS1	son of sevenless homolog 1 (Drosophila)	94	1	1	0	1	1	0
EGF Pathway_GA	miR-17-5p/20/93.mr/106/519.d	STAT3	signal transducer and activator of transcription 3 (acute-phase response factor)	82	2	2	0	3	2	1
EGF Pathway_GA	miR-217	CAV2	caveolin 2	66	1	0	1	1	0	1
EGF Pathway_GA	miR-217	CTNNB1	catenin (cadherin-associated protein), beta 1, 88kDa	69	1	0	1	1	0	1
EGF Pathway_GA	miR-217	KRAS	v-Ki-ras2 Kirsten rat sarcoma viral oncogene homolog	84	3	2	1	4	2	2
EGF Pathway_GA	miR-217	MAPK1	mitogen-activated protein kinase 1	78	1	1	0	3	1	2
EGF Pathway_GA	miR-217	NCK1	NCK adaptor protein 1	72	1	0	1	1	0	1
EGF Pathway_GA	miR-217	RAC1	ras-related C3 botulinum toxin substrate 1 (rho family, small GTP binding protein Rac1)	93	2	0	2	1	0	1
EGF Pathway_GA	miR-29abc	ABI1	abl-interactor 1	74	1	0	1	1	0	1
EGF Pathway_GA	miR-29abc	AKT3	v-akt murine thymoma viral oncogene homolog 3 (protein kinase B, gamma)	93	1	1	0	1	1	0
EGF Pathway_GA	miR-29abc	CAV2	caveolin 2	96	1	1	0	1	1	0
EGF Pathway_GA	miR-29abc	FOS	FBJ murine osteosarcoma viral oncogene homolog	69	1	1	0	1	1	0
EGF Pathway_GA	miR-29abc	GAB1	GRB2-associated binding protein 1	81	1	0	1	1	0	1
EGF Pathway_GA	miR-29abc	MAP2K4	mitogen-activated protein kinase kinase 4	74	1	0	1	1	1	0
EGF Pathway_GA	miR-29abc	PIK3R1	phosphoinositide-3-kinase, regulatory subunit 1 (alpha)	79	1	1	0	1	1	0
EGF Pathway_GA	miR-29abc	PIK3R3	phosphoinositide-3-kinase, regulatory subunit 3 (gamma)	69	1	1	0	1	1	0
EGF Pathway_GA	miR-29abc	RND3	Rho family GTPase 3	86	2	0	2	1	0	1
EGF Pathway_GA	miR-29abc	RRAS2	related RAS viral (r-ras) oncogene homolog 2	60	1	0	1	1	0	1
EGF Pathway_GA	miR-7/7ab	PDPK1	3-phosphoinositide dependent protein kinase-1	68	1	0	1	1	0	1
EGF Pathway_GA	miR-7/7ab	PIK3CD	phosphoinositide-3-kinase, catalytic, delta polypeptide	93	2	1	1	4	1	3
EGF Pathway_GA	miR-7/7ab	PIK3R3	phosphoinositide-3-kinase, regulatory subunit 3 (gamma)	91	1	0	1	1	1	0
EGF Pathway_GA	miR-7/7ab	PTK2	PTK2 protein tyrosine kinase 2	82	1	0	1	1	0	1
EGF Pathway_GA	miR-7/7ab	RAF1	v-raf-1 murine leukemia viral oncogene homolog 1	96	1	1	0	2	1	1
EGF Pathway_GA	miR-7/7ab	RELB	v-rel reticuloendotheliosis viral oncogene homolog B	96	1	0	1	1	1	0
EGF Pathway_GA	miR-7/7ab	RRAS2	related RAS viral (r-ras) oncogene homolog 2	87	1	1	0	1	1	0
EGF Pathway_GA	miR-7/7ab	VAV3	vav 3 guanine nucleotide exchange factor	89	2	0	2	1	0	1
EGF Pathway_GA	miR-199/199-5p	ABI1	abl-interactor 1	91	1	0	1	1	0	1
EGF Pathway_GA	miR-199/199-5p	ARAF	v-raf murine sarcoma 3611 viral oncogene homolog	68	1	0	1	1	0	1
EGF Pathway_GA	miR-199/199-5p	CBL	Cas-Br-M (murine) ecotropic retroviral transforming sequence	76	1	1	0	1	1	0
EGF Pathway_GA	miR-199/199-5p	IKBKB	inhibitor of kappa light polypeptide gene enhancer in B-cells, kinase beta	77	1	1	0	1	1	0
EGF Pathway_GA	miR-199/199-5p	PIK3CD	phosphoinositide-3-kinase, catalytic, delta polypeptide	92	1	0	1	1	1	0
EGF Pathway_GA	miR-199/199-5p	PRKCA	protein kinase C, alpha	69	3	0	3	3	0	3
EGF Pathway_GA	miR-199/199-5p	PXN	paxillin	82	1	1	0	1	1	0
EGF Pathway_GA	miR-326/330/330-5p	ELK1	ELK1, member of ETS oncogene family	99	1	1	0	1	1	0
EGF Pathway_GA	miR-326/330/330-5p	MAPK1	mitogen-activated protein kinase 1	70	3	1	2	4	0	4
EGF Pathway_GA	miR-326/330/330-5p	MRAS	muscle RAS oncogene homolog	92	4	0	4	3	0	3
EGF Pathway_GA	miR-326/330/330-5p	PRKCA	protein kinase C, alpha	62	3	0	3	6	0	6
EGF Pathway_GA	miR-326/330/330-5p	PXN	paxillin	78	3	0	3	1	0	1
EGF Pathway_GA	miR-326/330/330-5p	RHOA	ras homolog gene family, member A	77	1	0	1	1	0	1
EGF Pathway_GA	miR-326/330/330-5p	SHC1	SHC (Src homology 2 domain containing) transforming protein 1	54	1	0	1	2	0	2
EGF Pathway_GA	miR-326/330/330-5p	SOS1	son of sevenless homolog 1 (Drosophila)	74	1	0	1	2	0	2
EGF Pathway_GA	miR-1/206	CAV2	caveolin 2	96	2	0	2	1	0	1
EGF Pathway_GA	miR-1/206	CBL	Cas-Br-M (murine) ecotropic retroviral transforming sequence	88	1	1	0	2	1	1
EGF Pathway_GA	miR-1/206	KRAS	v-Ki-ras2 Kirsten rat sarcoma viral oncogene homolog	84	2	0	2	1	1	0
EGF Pathway_GA	miR-1/206	MAPK3	mitogen-activated protein kinase 3	85	1	1	0	1	1	0
EGF Pathway_GA	miR-1/206	NCK2	NCK adaptor protein 2	72	1	1	0	1	1	0
EGF Pathway_GA	miR-1/206	PIK3C2A	phosphoinositide-3-kinase, class 2, alpha polypeptide	73	2	1	1	2	2	0
EGF Pathway_GA	miR-1/206	RASA1	RAS p21 protein activator (GTPase activating protein) 1	92	1	1	0	1	1	0
EGF Pathway_GA	miR-1/206	SRC	v-src sarcoma (Schmidt-Ruppin A-2) viral oncogene homolog (avian)	68	1	0	1	2	0	2
EGF Pathway_GA	miR-150	AKT2	v-akt murine thymoma viral oncogene homolog 2	57	1	0	1	2	0	2
EGF Pathway_GA	miR-150	AKT3	v-akt murine thymoma viral oncogene homolog 3 (protein kinase B, gamma)	92	2	0	2	1	0	1
EGF Pathway_GA	miR-150	ELK1	ELK1, member of ETS oncogene family	72	2	2	0	2	1	1
EGF Pathway_GA	miR-150	GAB1	GRB2-associated binding protein 1	91	1	0	1	1	0	1
EGF Pathway_GA	miR-150	MAPK9	mitogen-activated protein kinase 9	78	1	0	1	1	0	1
EGF Pathway_GA	miR-150	PIK3R1	phosphoinositide-3-kinase, regulatory subunit 1 (alpha)	97	1	1	0	2	1	1
EGF Pathway_GA	miR-150	PRKCA	protein kinase C, alpha	77	2	0	2	2	0	2
EGF Pathway_GA	miR-150	VAV2	vav 2 guanine nucleotide exchange factor	96	2	0	2	2	0	2
EGFPATHWAY_MSigDB	miR-17-5p/20/93.mr/106/519.d	JAK1	Janus kinase 1	93	2	1	1	1	1	0
EGFPATHWAY_MSigDB	miR-17-5p/20/93.mr/106/519.d	MAP3K1	mitogen-activated protein kinase kinase kinase 1	76	1	1	0	1	0	1
EGFPATHWAY_MSigDB	miR-17-5p/20/93.mr/106/519.d	PRKCA	protein kinase C, alpha	64	1	0	1	1	0	1
EGFPATHWAY_MSigDB	miR-17-5p/20/93.mr/106/519.d	SOS1	son of sevenless homolog 1 (Drosophila)	94	1	1	0	1	1	0
EGFPATHWAY_MSigDB	miR-17-5p/20/93.mr/106/519.d	STAT3	signal transducer and activator of transcription 3 (acute-phase response factor)	82	2	2	0	3	2	1
EGFPATHWAY_MSigDB	miR-141/200a	GRB2	growth factor receptor-bound protein 2	93	1	1	0	1	1	0
EGFPATHWAY_MSigDB	miR-141/200a	MAP2K4	mitogen-activated protein kinase kinase 4	94	2	2	0	2	2	0
EGFPATHWAY_MSigDB	miR-141/200a	PRKCB	protein kinase C, beta	98	2	0	2	2	0	2
EGFPATHWAY_MSigDB	miR-141/200a	STAT5A	signal transducer and activator of transcription 5A	97	1	0	1	1	0	1
EGFPATHWAY_MSigDB	miR-326/330/330-5p	ELK1	ELK1, member of ETS oncogene family	99	1	1	0	1	1	0
EGFPATHWAY_MSigDB	miR-326/330/330-5p	PRKCA	protein kinase C, alpha	62	3	0	3	6	0	6
EGFPATHWAY_MSigDB	miR-326/330/330-5p	SHC1	SHC (Src homology 2 domain containing) transforming protein 1	54	1	0	1	2	0	2
EGFPATHWAY_MSigDB	miR-326/330/330-5p	SOS1	son of sevenless homolog 1 (Drosophila)	74	1	0	1	2	0	2
EGFPATHWAY_MSigDB	miR-139-5p	FOS	FBJ murine osteosarcoma viral oncogene homolog	86	1	1	0	2	1	1
EGFPATHWAY_MSigDB	miR-139-5p	JUN	jun proto-oncogene	91	1	1	0	2	1	1
EGFPATHWAY_MSigDB	miR-139-5p	MAP3K1	mitogen-activated protein kinase kinase kinase 1	96	1	0	1	2	0	2
EGFPATHWAY_MSigDB	miR-139-5p	PRKCA	protein kinase C, alpha	62	1	0	1	2	0	2
EGFR1 Signaling Pathway_Wiki	miR-27ab	ATF1	activating transcription factor 1	73	1	0	1	1	0	1
EGFR1 Signaling Pathway_Wiki	miR-27ab	CBLB	Cas-Br-M (murine) ecotropic retroviral transforming sequence b	78	1	1	0	1	1	0
EGFR1 Signaling Pathway_Wiki	miR-27ab	CDC42	cell division cycle 42 (GTP binding protein, 25kDa)	59	1	0	1	1	1	0
EGFR1 Signaling Pathway_Wiki	miR-27ab	CREB1	cAMP responsive element binding protein 1	98	1	1	0	1	1	0
EGFR1 Signaling Pathway_Wiki	miR-27ab	EGFR	epidermal growth factor receptor	96	1	0	1	2	0	2
EGFR1 Signaling Pathway_Wiki	miR-27ab	FOXO1	forkhead box O1	83	2	1	1	2	1	1
EGFR1 Signaling Pathway_Wiki	miR-27ab	ITCH	itchy E3 ubiquitin protein ligase homolog (mouse)	83	2	0	2	2	0	2
EGFR1 Signaling Pathway_Wiki	miR-27ab	KRAS	v-Ki-ras2 Kirsten rat sarcoma viral oncogene homolog	92	3	1	2	3	2	1
EGFR1 Signaling Pathway_Wiki	miR-27ab	MAP2K7	mitogen-activated protein kinase kinase 7	79	1	1	0	1	1	0
EGFR1 Signaling Pathway_Wiki	miR-27ab	MAPK14	mitogen-activated protein kinase 14	65	2	1	1	1	1	0
EGFR1 Signaling Pathway_Wiki	miR-27ab	RIPK1	receptor (TNFRSF)-interacting serine-threonine kinase 1	88	1	0	1	1	0	1
[truncated: 5,837 more rows]
